# Supplementary material for: RNA Virus Discovery Sheds Light on the Virome of a Major Vineyard Pest, the European Grapevine Moth (Lobesia botrana)
Source: Viruses. 2025 Jan 13;17(1):95. doi: 10.3390/v17010095 (PMC11768796; doi:10.3390/v17010095)
Supplement: Supplementary file 1 [file viruses-17-00095-s001.zip]

Archive with 2 entries (2 files):
- viruses-3398136-supplementary.docx
- Supp material_lobesia virome seqs.txt
