# Supplementary material for: RNA Virus Discovery Sheds Light on the Virome of a Major Vineyard Pest, the European Grapevine Moth (Lobesia botrana)
Source: Viruses. 2025 Jan 13;17(1):95. doi: 10.3390/v17010095 (PMC11768796; doi:10.3390/v17010095)
Supplement: Supplementary file 1 [file viruses-17-00095-s001.zip › Supp material_lobesia virome seqs.txt]

>Seq1 [organism= Lobesia botrana phasmavirus] RNA 1 genomic sequence_BK067724
AGCAGCACGCAGAGGTATTATTATAATTAGAAATGACAAACAATTAAAACAACCAAAATGCATAGTAAAATAAAAGATTATAAAACAAAAATAGAAAGAAAGGTTGCTAGAGACCTTGACTATAACTGGAGAAAAGTTGACATAAGACCAAAAAAAGAAGTTGAGCATCTAATATGTGATGCACATAAAGAGGTTGAAGCATATGTTAGGTCTAAACAGAAGATACCAGTAGATGTGGCTATAGATCTATATCTGCAAGCAAGATATAATAGACACAATGTCTGGGTCTACTTTATCGATGAGAATAAGAGTGATAGTTCATATCAGTTCAATGATACTGCTGTTGGAATATTCCATGATAAATACTATAAACAAATGCTAGGAGAAGACATAGATGAAAATCTTGCAAAGCTCACCCCAGACATTCTAATATTTGATAAGACAACAAAAAACATTATTTTGGGAGATGTTACGTGCACGAATTACACTAGAGATGCAGAAAAAACTAAAGTCCTCAAGTATGGCCCAATAGCTGAATATTATAGGAGTAAAGGCATACGTGTAAAAGAGGTTAACATGATAGTTGATGTCACATTATGTAACTTGGCAGCACAAATTGCAAATCTAGAGAATGCAAACCTTATTAAAGTTGCAGTTGGATCAAAAGATAGAGCAGTTCACTACTTCAGAGTGGCGCATAAGGATATGGAGACAATAAAAGAATCAGTAGTTGATAAAATAGAATTTGATAAACGACTTAAAAGAGCAGATAAAGTGGTTGAACAAGTGTTCTATAAAATGGAGATTCCAGATGATCTTAAATTGGAAGAATTGGAGACATGGGAACCTAGAAGAACTGAACTAGAGATTGCACAAGAGATAAAAGAAGCTGCTGAAGGGTTAGGTGATGAGTACTTTGATAATGACATAAGCAAAGTAAAGGTCAAGCTAAACGACCTTAGAGAAAAGAATAAAAACAGAGAGCATATGTCTCCCAAGTCAACAATGAAGGCAGTTTACAATCTCTCAGATGAAGAGACTAATTCTGACCATGATTTAATTTTGTCATATCTGTTTGATATATTGGCAAATGGTGATAAGAATGATGAGACTGTGAAGTTGATCTCACGTATTTTGCCTACCAGTACACAAATAGATATAATGAAAAAAATTAAACAGAATAGGTCATATGACAAAGATAATGCAAAAATAGAAAAAGTATTTGGTCAATATCAATACTTCTTTAATAGAACACATGATGATTCCCACTTGATATCATGGTTAATAGAAAAGCTCTCTTATGGGAAGAAGAAGGTAAATGCCAAAAGTGAGCCTAAGACTATTGACCCAGATTCATATGATGAATATTATGAAGAAATGAAGGACATAATGGCTTTATTAGGAAAGAAATCAAATAAACCACCAGTCTTAGATAACTCATGGGATGCACATACAAATCAAGAAGCTCAAAATGCTGAAGACATGTATAACAGTTATGTTAAAGCAAAACAAACAAATGGGGCACAATTAGCACAATCAATGTCTATGTTATATCAGAGGCTATGTCACCTCAAAACATCCTTATCGACTAAAGATAATGTGTTTGTGCCTCCCAATGGAGCTTTCATATGTGTAATCCCAAAAGATCATGCCCCAGTGACGAGTGGCAAATGTGATGTGCCACTAATATTTATGGCAAGATGCTCTAAGAAAAGCCCAAACCTACAAGATTTCTTAACATACAATGAGTATGAGTTCAAGACAGAAACTGATGATTACGTCTATATTGTCTCAAAGTTGAGTAGATTAAGTATAGATAGAATGGCAAATTGGGATCAATCAAGTTTTAAGGTTATAGCAAACTCAGCATACCTAGCATCGAATAATAAGCAACTAGGTGTTGAACAAATATTGGGTGTATTGACTGTAATGACATTAGATTTACACCAGAAGACATCAGAGCTGCTTGACCTACTCAAATACGTTGCATTTATGCCATTTGCTGACTTGACTAGATTATCATCACTAATAGAAGATAAATTTGATATAATGATCAAGACGAAACTAGATGTATGGACAATTAAATTCATTGAAGACTTAATGGAGGAACTATCTGATAAAGGCAAACTTAATGCATACAAGCCAAAACTGCATCTACACAATGGTGTGCCACTACATGATAGCTTTGGAATGCATCTAGAATTGCCATCAATATTTGATATGAGTGTCAGACACAAACGTCCAGATGACTATATAGAAGAAATATCCATGATATACACAGTCAGAGGAAAGCAATTATATGGATCACAATTTATGGACAAATCTATAACTCAAACAGCACAGTGGGAGATGGATTACAGAGCAGAAGTGAATAAATATGGAGATTGGACCAAGAATGGACAAGGTGAAGGAAAGTTCCCGTTTAATGCAAAATTCGCATTTGATACTGATGCAATACTGCATGCACTTAATAGATATAGTTGTAAAATGCCAATAAATGACTCAAAGGTTCACAATGATCTATCTAAGCATGGATATAATGAGTTCATGCACTATAGCTGTTCATTAAGAGGAGCTGTAAAAGAAGAAGAAAGACGGAAAAACATAAGTGATCTTCATACTACATCAATGGAGGCATGTATAGAGCAGTATAAGGAAGAGAACTTTGTTGACAAAAAATGTACTACAAATGCACTAGCATACAAATTCCTTAAATCTGGAAAAGAGATGGAATTCTGTATGTCTGAGAAAGAGCAAAGAGGAGGTGGTAGACCAATTGCCACACCAACCATATTAACAAAAGCTGCTTTGTTAATGGTGGAAAAACCAGAAGCAGCAATTGGCACACAATGCGATAATAACATAATAGTTGCAGGAAAGAACAAGATGAAAGCTATATGTGACACATATAAGAACTTCATCACCAAAGCATCTGTGCAAGGGTACAGGCAAGTATATCAAATAACTGAAGATCAGACAAAGTTCTCTGAAATGGACAATACGAGGAAATTTATACCCTATATAGACATGAATAAGTTGTTAGACCCAAACATTAGAAGATTGCAAAGAACAGTTGTTAATAAGATAACTAAAAGACAGCACTTAGTCAAAAGAATGCCCAAAACAATAACAGATTCACCTGAATTAACACAAACAATGAATGCACAAGGCAATGGTGTTAGAACTCAGATTGGCTGGCCACAAGGCATGTGTAATTTTATGTCAACATCCATCCATATGATTGCTGATGAATGGATAACTGACATGTACAATCTAGTCTACCCTGACAACCAGGTAAGTACTAGAGGACTAGTGCATTCAGACGATTCGTGGCTAGCCATTGCATGTAATAATGAAGAAGATTTTGAGAAGTTTCTCAAGTTTAGAATAATGGCAAAAAGGTGCTTTTGCCTCAAGATGAATGAGAAAAAACTATGGGCTAGTAGACATTTAGGAGAATTGGTGTCTAACTATAACATTAATGGAAATGTCCATATGTCAATAGCAAAAACAATATCTAATTGTTTCAATAACTTGAATTACATTAATTGGGTACTTGATGTACATTCACAAGTGTCAACATTACAACAATGTTATCGAAATGGTGCAACAATACCAATCCTCATACTATTAGGGACATTGCTTAAACAACAAATAATGTTGGCTTATAATGTCAATGGAGAGCAAAAGGAATTACTACATCAAATACCCATTGAATTAGGTGGTTATCCAGATGCATCAGTGTTTGAACTAGCAACAACAGGGTTGTTATGCCATTACCAAAATATAGTTGACATGATTAAAAGAAATCCAACATGTGTGGCATCACTGATAACACTCAGATGTCTGACACTGTCTATACATAGAATGAAACAAAATTGTGAAGAAGACCTAGATAGAATAATTGCAAGATCAAAAATGCATCCAAGAATTTTCAACCTGGCAAATGAGGGAAATGAAAGAACATTTAGTGATGATGACTTTTCAGAAATAAGATTGCCATATAGAGGAGATGTGTTTGTGGCAGTGAAATATTTAATGCCTCAAAGTAAGAAAGTCAAAAGAACATTAGAAGTTTTGCGATCATTACCATTTGTTGGTGATCAACTAGAGTTGCTGATAACAAGGCCAAAACTACTCTCAGAAGCACTTGGGCACCTTAAAGATCAGACATCAACTATGGTGTATACTCTAGCAGCAGAAAAATATACACAAAGTGCCAGACGATTAGCCATAAGTCAGTCAATGCAAGCCACTGGTAAAACAATGAAAATAGGAAACTTACCCCCTATGTCAATAAATGAGGTTATTAAGACTCTGTCCCAAGCAACAGCATTGTTGCCAGCAACTACTGAGCAAATAGAGATAGCATTTAGTGATTCAAACCCTTTACCATCAATAGTCAAATCTATTGTAAACAACTCCACATGTGAACCTGCATCTAACGATAAACGTAAAATTATAAATAGACTGCCTGAAGTAGATGATAATTTCAAGACATTGGTAAAGATGCAAGATGTGCTAATGTACATAATTGATGAGGAATGCAACACTGACTTATATGCAACATATTCAAAGGGAAAAGACCCTATACAACAAGTGGCAAAAGAAGCAAAGAACATCAGGGAAAGGTTTGGAGCCTATTTTCAATGTTACAGAGTGAAAATAGCATGCAATCTTATAATGAAGCTGAATATGGAAATGTCAAAAAAACGATTATGGATGCAACCACATTTAAATCAAGAAAATTTGACTACATTTATGGAAGACCTATATGGGAAGACATTGAATACGGAGATAAATTACCTAGTGAGAACTGAGGCACAATTGAGGAATATTCAGAACTACGATTCTGATGTTATAAATAGCCTCTATTCATTATGTGTAATAAATAAGATATATAAAGACAGTTTTAACTTTGCAAGTATTGATGGAATGACTTACAAAGAGGCAATGGATAGAATTGATTATGCCAAACTATCACAAGATGACTTATTGAAGGCAGCTATAATTGATCATGTCTTCTATGATGGACAATACAATGATCTGATGCGAGCATATGATGAACAAAAAAAGTTTTCAAAAGTTTTTACTAAGGCACAAGTTTATGAAAATGGAGTGTGGGTTGGAGACTTTAAAGTAAAAGTCAAATATGGAAGAACAGTCATAGAAGTCTCAGGTGTAGTTGGAAACGTACATATAACCGTGAATGACACTAGCAACATTAATGAGATATTAATGGCTATGATGCTATTGGTTAATGATTCATTTACCAATGATAGATACCCACATCCAACTCAATGGTACAAATCTGATTTCTGGGGATCAACCTATAAAATTGGGACACAATTCCTAACATCATATAGCCCGACATTGACACTTATAAGTGCCTCAAGCAATTACACATCTATCCCTTTAATTAGAGATGATCGATTGAAATACCCAGTTGAAGATCTAAATGTCAATGATGCTACGTATAAAGTGGATGAGATGCTTAGAGTGGCATATAGAGTTGAAGGAACAAGAGACATAAGAATTGGGAATGTTAGGCAGAGCCTATCATGTCCAATGGCAAATAAAATAGAATGCATTGGGGATTACATAGAAGGTTTCTTAAATAATTCATTAGTCAATACAAAGATAATCTTCAATCTGACTACCAGAAAGACATATGGAATCTCAAAGAGCCTAATAAGGAAAGTGTTAAGAGAAAACTACTTGATGAATGATACAATAGCAATTAATTTTTACAAAAACATATTGCATAATTTCAAGGCACAGATACCAGCATCAGATGCAACTGAAATGAGCCAAGATGTTGAAATAGTGTCTCATGTTATTGAAGGGCAAACAGCTGCAACTATGGTTGACATCATAGATTCAGCAGACCCAAATGATCTAACATGTATAAATGCAGACTTCATATTGGAACATAATGATGAAGCATCTGGTGCATTAGTTAAATACAACAGCTTATTAAGGACACTCTGCAGAGCAATGTTCCCTAACCAAACAAAAAAGGGTATATCACCATTTCTGCATAAGTTCTTTGGATCAAACTTAATAATAGAACAAATTAAGGATGATCTTAAATCAGAAGATATAAACAACGAATTAGAAGATATGATGGAAATGGCAACCCATACATGTGAAATAAACACACTAGCATACATAAAAGCATTCTCTCTAGATGTTAACAAGACATTAGAAGAAGAGAACCTGAGAAACATATTAAAATCGAATGAGGGGTCTAAATATAAAGATAAGATTTATGAAATTGTGATAGATGATATTATGAGCTTGATTGGAGGTAAGAATATAAACGAAACAAGGGAGGAATTGCTGGCAATGTTGGAATAATATTAAAAACATAATAATCTATGTTAACCATTAATTAGTTTAATAATAAAGTATCTATATTAGTAGAATAAGAAATTATTTATTTGTTGACCTCAGCT
>Seq2 [organism= Lobesia botrana phasmavirus] RNA 2 genomic sequence_BK067725
GCAGCACGCAGGGGAAAGATCAACTTGTCAAGTTAAATCGTTTGTTAAAGAAACCAATATGTATAGAAACATTTTCATTCTGTTATTGATGTCAATAGCAATTAAAGTCATATATACTAGTGAAGTGAATGTTAAGTATGGAGAAATAGTTATAAAGGGATACAAGGAATGCAACATCACGACATCTGGCACTAAATATAGTTTTAACATTGACAAAGATCCATCTGGAGTTGTGCCTGGTATACATTTTGGCCTTATACATTGGGAATGTGAACATATGAACAAAGGGACCCTCATATCAAATGTAGAATGCATACCTTGTGAAGGGTATTGCTCTTTTAACCAGCAGTTCAACAAATGCCGTACCCCAAATAGTAAATACTACTTTGGATTCATAGCAGCATTGATATGCTTCTTGATTATGACCCTGATCAACTTGATGTTCTTTAGGAAAAGGATAACTGGGATGATCATAAGTATCATTGCAAGAATTATTACGAAGTCAGACAGATTAAGAGCAAAACAAGTCAAAAGGGCAAACAAGATTACAGGCAGGAATGATGGGATAGTCTTTAGGAACCTGAATATTGACAATCTGAGCCTAAATAATAAAGTCAAAGAAATAAGGATGGCATTGAGAAAAGATGTGAATGGAGATACCCCAGATTACGGCACTATTCTGATAACAGATAGAAATATTAGCAATGCAAATGTTAGTTACTTGCCAATAATAGATGAGTCAACTGTTGAAATACATAGCAAACCAAGTCAAGAGAAACCAAATGTCAAGAGGCCATTGCCACCTATACCAAAGGAGAGGAAAATGAGAACCAGCACATCCTCAAGGCAAAACAAATTGAATACAACTTTAGCAGGTATGGCAATTTTAGCAGCCACAAGTACAATCCCAAATAGCACAACATATGCCTGTGATGAGACTATGTATCTAACATCTAGTGGAAAAGTGTGTATTGAAGGGTCAGGGTGTAAAACTATAGATACATATCTTCTGCATATAAATAGAGGGCAAATAATTTGTTTTAATGATCATGATGGAAACCTGCTTGAATTATCAACTGAAAATCAATATGAAGTGATACAATATTCAGCTATTTATGACACGTGCGATTTTGAAATTAAAATCAAAACTGCAACGGCTTGTAAACATAGTGCATATTATGGTTGCTGGGATTATGGATCTTGTACAATCTCAACTGTAGATAGCAGGTTAGTAGAAGAATCTGGGTATCCTCATAGTTATGGATGTGGTGTTGACTCAATTTCATGTGGTGGCTGTTTTGAAAGAGTAAGCTGCATATCATATAGATGGGAGGTCTTACCCGTGCTGAGCAACTGTGGCAGGGTGTTTGAAGAATCATACAGACTATGGGAAGTGGAACTTATCATTGGGTACAAAGGCATAAATAGGAAGATAATTATGAGTACAATATCACCACAGCTCAATCTCAAGGATGTTCTTGGTAATGTAGTAAAGGACCTGCCCTTTTACATAAGTGATTTTGAGAGGATAATAGTGTCAACAAGGCCTGCTATGCTTCAATATAAAGGACAATATTACAATGTGCAAGCATCTCCACTCAATCATCCCCAACATAACAACATTGGAGATTTACAGATCCAATTAAACAATAGGAATAAGGCTGTCTTCTATACTAATACATTACCATGCAGCACTTCATCATGTCATGTTGTATGCAGTGCAGACCAATCTTCATTAAGCCGGCTAGGAAACAGTTCTATATATAAAACTGACAAAAGTGATATAAATATAATCAAAGGCACAGATGAAGCTTGGTTAGAGAGACGCATTAAGGTTCATGGATCTATAACATTGCAATTTGGAAATGTAAAAGTTGACCATATGTTTGTTGAACAGGCTAAATGTGAAATTGAAATAATAGCCCAAGTGTCATGCGAAGCTTGCTTATCTTTACCAAAGGCAATATTCTCTCCTAGGAATGTCATTAAGCCTGGCATGATGCCATTTGAATCAAATTGCACATGGGATAGAACATTCTTCTCATGTGGGATTAGTCCATTTGAGCTATTACAAATAAGCAATCATGATGTTTGTTTATTAGAGATACCGTCAAACAATATAAGCTTAATTGTTAAATTTGATTATGCATTTTCAGGCGAACTTACTAAAATGGTAAGTGCAAGAAGTATAACACTGGGAACCACAGCAAGAGAGATTCTTAGTGATTACAATTTTTGGAGTGCACTGACAGGCTCATTGACTCTAATGATAACAATGACCACAATTGCTACACTCATCATAAAGATGGGCAGATTAGGTGTGCTCTGCTATACTAAGGATACTGCCAATAAGGCATAGTTCAGTTGCTTGTCATATAGTTATATAATTTAGAGTTAGTATTATGCATTTATTAGTATTAAGTTATGTTTAACTAAGTTAAGTTTACTTAATTTTAAAATATTACGTCATACTATCTGTAATAATTATATAATTCTGTTAGTTTTAAGAACCCCAGCT
>Seq3 [organism= Lobesia botrana phasmavirus] RNA 3 genomic sequence_BK067726
GGCAGCACGCAGGGGTAAGAGAACAAATGTTCAACAGATACAAGATAAAGGTACAACTATCAAATAAAGTATTTTCGATTGAGAGAGAAACTATAAGCATTGGTGCAGGCTCGTTTAGAGTGTCTGATAAAGGAGTTGTTTATACACTTCCAGTTGTTTATGGGACCTCAGACATATATATAATAATAAGCATAGAGGGAATATCACGGATCAGTACTCCTTTCACATCAGTTGGTGTGTTTGATAAGCAGGGAATAATATTGCTTTCTCAGCAGTTGGCTGACCATCATCATACTGACATTGAATCAGTCTTTGAGACATTGTCTGCTGCCTTGACTGAAATCAATAGCAAATATGGAGGCCCAGACCCAGCTACAGAATATACTTCAAACTCTCAATCTTGAGAGCAATGATGCAAACAGTGAGGCATACAAACTAGGTGGACTTGTTCCAACTGAGGTGGCTCATGCCACCCAATTTAAAGCATATATATGCTATGGAATGACAGCCGATGAAGTGGAGAACAAGTATGCTGGCCAAGAATTTGACTTCACTCTGTTGCAAGAGGATTTTTCTAAACATTGCAAGGACTATACAGATGCAATCGGGGAGAGCCCATCAAAAGCTGTTGAGTTTGCAACAAAAATACTGTTTGAAGTAGGCCCGCAAATAAGGGCTGAAAAGAAGACAAAGGGCGATAAAGTTGTGAGATTCATATTTCCATATGAGAAGACTGTTCATGGGAAAAAAGTCCTTAGTGTGCACACAGTATTTGTGTCCACTTTCAAAGATGCCACATTCATTGGCACAAAGACGGTACATACAATGGTTGTCACTTTCAAGCAGGCTGGGTTATTAGCCACAGAGATAATGAATAAAGTGGCATCATACATCTATAATAGAGACACGAAGGTTATATTCACTCCGTTAGCAGGAGCAATATTTTCAAAGGATGATATTGCTGACATGGCAGTTGAGCTAGGGATGGAGGCAAGGAAAGTTGTACTCATGATAAATGCAAGCTGCTGCTCTGGAGGACAGCATATCCTAGAGTCAAGCATTGAATGTGCCATTGCAGCTACAATTAGTGCAACAAAAAAGATGACAGACAAGAACATTAGAGAGTCAATTATGTCTAAACTTGTAAAACAATATACTAGAAAACAGAAAACCTACTCAGAAAGGATTTTTGAAGTGATCTGCAAGTTTGCACTTGGAGGAGTTCCATCTGGAATGGATTCAAAGACATTGATATCAGTCTATGAGTCCGTACAAATCAAAACTGCAAATGCCAGAATTGCTGCCAGAGCTCAAAAAGAGAGTTTGTTGACAACTAAGCCAGTAAATGTGTCAAGCCCATTAACAAAGGTGAAAAGCACCAGAGGACTAGATCTAACAAGTGTCTTTAAGTCAATAGGTGAACGAGAACCTGAGACAGCAGATGCTGAGGCTCAATATTCTGAGGCAGCTACATCATCAAAGACAAAGGGGGAGCAAAAGAAGAAGTGAAGGGATAATGAAGTAACGTTACTTCTGGCAGTAACTATAATATACTGCCAAATATTAGTATCTTTAGTGTTAAGTTAGGTTAAGTTAGTTATAGGGTTATTATGGTGAATAATGTTTAGTAACGCATAATAACCATTTTAGACTTAATAAGGTTTAGACATGTTTAGTTAGGCTACTTCAGATTTATAAAATTATTACTCTATTTGTCGTATTATAATATAGCTTTATTTTTAATTTAAGAACCCCAGCA
>Seq4 [organism= Lobesia botrana carmotetravirus] genomic sequence_BK067727
ACCCTTGAAGTCATACCCCGTAGCGGGAGGCGCGCAGCTGAAAAATTGCTGCACCCCCGCAGGCCCTAGTGGCCACCCCCGCAGAGCTCCGGCGGCGTGCATTGAGGCATGCAAGCTCTCGCAAACCATTAGCAGGATTCTATTAGCGGGCGACGTGGAGGAGAATCCAGGTCCCGACTTGTGTGATGGCTCATTTGGAGCCTTGTGGTACGAGGAAGATAGAGTTCTGGGATTGGATGAGTTCGCGATTTACAGGCAACCTATGGTTAACGTAAGGCAACCCTTGGAGGGGACATCTACAGTGTTGAGGTATGGTGCATTGCAAACGGTAGCAGGTGATTGGTTGTACTGTGCGAGGGGTTATTGGTTCACCCAAGCACAATGGGACTCGCTGAGTGTAGAGAACATCCTCAGCCCGTTCAACACCTATTATGATATGAAGGGCTATTACCATCCGTTGAAAGGAGATGGCTATATATGCATGCATGATATCATAACAGAGGTTTTAGTGCAGGGTGGGATTGATCCCCGGACCTGGGAGTTGGTTATGAGACCCGATGAGGTTGGCGGAGTGTTCCTTACGCAGTCAGCCACTGTGGAGCAGGTTGACCAAATAGTCCCTGACCCGCCAATAATCCTAGGAGGGGATGTAGAAGAAAATCCGGGACCTGTGCAGAAGCACGAACATACCTGTAGTGCATGTGGAGTCAGGTATGAGCATGAGCATTCCATGAACAACCCAGATCATGGCGAGCGTGTGTACCAGTGTCCCAATAAGACCTGTCCCATGTATTTTGGGAAAGGCCCCACCGAGAATGTTAGATCAAATCCAACAAAGACTGTGTTGGTGGGAAAATCCGGTGGTGTTTTTGAGGGCAACTCCGAAGCCCAGGAGTGCCCAAGTGGCGTCTCAGGACAAAGAGGCAGCGTGGATGAAGCAGTGGACCCGGTTAAGCAATATGACGAGGTCCTCAGGAAACTTTGTCACGAACTTGACAGAAGAGAAGGAGGGGAGGAAATCGCCGATGAACTCTGGAGGATGCGAGAGGAAGATGCCCTCGCAACAGTCAAAGAATTCATGGCCGTCACGTACAACGACGAGTGGTTGGAGAACATCGTCGGCAAAGGTGTTGAGCGAGCAGGAAAGTGGCTCAAACCCAGCGGGGACCCCCAAACCTTCTCAGACGCACACTTGTACAACAGGTGCACCGAATTTGTCGGAACTGCCAGGTGGTATTGTAAACTACGAGGCGGTGGGAAAGTTGGTGAGCCTGGGAGGGTTGAAAAGATCAGGCCAGGACCATCCATCAGAGCCAGCAAGCTCCAGCAAGCAAGACCAGCTGCGGGTACCGGGGGCAGAGCAGCAGCTGCCAACCCCGGAAGAGCTGCCGGAGATGGAGATGGAGGCCGAGACACAGGAGGTACTGAAAATAATGCTAAACCAGTCCACCAGTCACAACAGCCTGATAAAGTTGGCGACTTGGGTAGCGAGGCACACAGGCAACAAAGTGGCCCTTCAGTACCTACAAAAGTCACAGTTGATGTTCACGAAGTCAGTGTTAAAACAGGTAGCGAACGGCCTGGTAGTGATGGCGCTAGTGAATCTTTGGACGTCAATGCGGATGTGGCTGGGAGGGTTGAACTTTGTGTTCAACATCCCCATAGTGAGCGGATTGTTAGCTTTGCTTCCAAGGAAGTGGCACAAATCACTGAAGGAAGTGGGAATTCCGTTCACCAAGGCCATCAAGGTGCTAGTACAACCCAAGAACAAGTTGGGAGTTGGGCTAGCAAAGTTGGAGTCAAAGTACGGAGGGTGGAGATCCCTGTGGACATTACGCCTCTTGCGGAAGTTGAAGATTGTGCGCAAGGCAAGGCAACACCACCCCAGGATAGTACTACCCACCCTGATGGCAGCGTTGGGGTTCAAAGCTTGGGTGCAGACCTTCAAGGACGATCTCAAGGTGGAGATCCCGAAGCAAGCGTACCCCTTGTACCAGGAGCTGCTGTTCGAGCTGAGAAAGTGGGCGGTGTACACAAGCCGTACGCCAGAAACAGTGGCTTCACTACGTTCGACTGCTGTCGCATGGATTGGCAGAAACCCGGAGAAAGTGGAAGGTATGCCTCCGGAGGTACTGCAGAGTGTGATGATAGCAGCAGTGACCAACGCAATGATTCCCACAGTGGAGGAGACCTCATCAACGGACGCAATGTTGAAGAGCGGGAAGCGTCTGAAGAGAGCGTTCAACGTGAACACTCGGGGTTGGGCGAACCCTGTGGACCTACTCCTGGGACAAGTGCTGCCCAAGAGATAGGAGATCGGCTGGGAGTTAAGACGAGCGCTGTGCAGGAAGGTGTTGGAGGAGAGCCCACACATGAGGTTGCCGCAGAGGAGAGAACCCTGCAGGGAGCAAGTCATGTTGGTAGCGAGGCTCCCGGAACCATTCCATCAACTGCAGATACCAGCACAGTGCCTCTGCAACGAGACATTGGGAGTGGCCAAGAGAGTCTTCGGGGATATGACAGAGATGGATGTGTTCGCAACGAAGACAATGCGAATAACCATCAAGAAGCTGTTGGTGTCAGCCCCGAGGTACGATGCCCAGACATTGTTATTACACTGTCCAGACGGCAAGCGCAAGCAATACTCCAAGGCGCTAGACTCATTATTAGAGGCCCCACTGTTGCAGCAGGATCGGAACGTCAAAGCCTTCGTGAAAATGGAGAGGCTGGAACTCCTGAAGCCCGACAAGTTCAAGGAACCCAGGATAATACAGGCGCGAGCCCCTCGGTTCAACGTGGAACTGGGTCAGTATACCAGACCCATAGAGAATGCCCTGAAGAACCTGCGAGACCCGCAATGGCAGGAGAAGGGAGTGGCCATCAAGGTGATCGCCAAGGGAGACAACCTCCATCAAAGAGCCGTAAACCTGGAAAGGATATGGGGGTTGTACGAGCAGCCGGTCGCGCTGGCGCTCGATCTGAGCAGGTGGGACATGAGAGTGTCGGAAGAAATGTTGAACATCCTAGCAGAGTATTACCAAATGATGTTCCCCGACCCCCACCTCAGCAGTCTGTTGGAGAGTTTAACCAACAGCAGGTGCAAAACAACAAAAGGCGTCAAGTACACGAAGAAGCACGGAATCACCAGTGGGGATATGACAACGGCACTAGGAAATTGTGTTGCCGTACTTGCCATAGTCTGGGGGCTCAGGGATCTAGCGGACCAGTTTGTAGGAGATGGCGGAAGGAAGTCGTCACCAGAACTGCAAGAGCTTTTGGCAGAGTCGTGTCCCGAATGCACCTCAGTGACCAAGAAAAGCGAGTTCTGCATGAGATGCTCAATCGTGGTAAAGTTGAAGGCTTTTGCGACTGCGGCAAAGGAGCACCGACTGCATCACAACCCAATGTGGACAGTGTACGACGATGGGGACGACCACGTGTTGATCTGCGACAGGAGAGTAGCCAATCTCCTGCAGGATATGCTCCCAATGTGGTGGAGCATGAATGGACACACGTTAACTATCGAAAGCGTCGTAGAGGACGTAGATCAGATTATGTTTTGCCAAATGAAAATGTTGCGCACTATTCAGGTTATGGTGCCGGACCCTCGCAAAACAATAGCTACGTCGCTATGCCTTACTGGCCGATGGCGCCACGAATGGCGCGCTTACCTCAAGACCATGTGGAAGGCCAGAGCTATTATGCACCAAGGGGTCCCAGTTTTAGGCCCGCTGTTTTACAGGCTCCAGCGGGACCTGCGAGGCCCTTTACTCAACGAGAAAGAGGTACGCAGGGCGTTGATGCGTCAGGATTATTGGTTACGAGTAGGCGAAAACCAGCTCCTACAAGAGGAGCTCGTGCTTACTAGGCCCACCAGTGAAGCTCGATTATGGATGCAGAAGGTTTATCAAATAGATATAGAAACTCAGTTGAGATGGGAGAATTTGAAGGTCGGAGAACCACGCATCGACCACCATTTCCTGGACCTCTGGAACCATATGGAGAGGGTATAATGCCCAAATTACACCAAGATACAGCGAAAGCTGACACCACTGGAAAACAACAGGACGCATCACAGGAACACCACGACAACCAGGAAACCATGCCAAAGGATAGTAAGCAAGTTTGGCATGACGTGCAACAACGTCTGCGGCGTGAGGAAGATGACATGAAAGAGGATGTCGCCCTCCGCATACTTAGTTTTGAACAGACGTATCCCAATGACCGTGAGGAATGGCTGGGTTTGCATGAGAGATACTGGTTAGTTAACAGATATACCGTCTGCTGCATTGGTTGCGGAAGGCATTGGTCTTATAGCAGCGCCGTGGCGGCCATGAAAGGCCGCGGCAGCTTGCTAACTTGTGGGGACGTTGAAGAGAACCCAGGGCCTGAGCAGGTTGTAGTGATGCAACCTCGCGGTGGCCGTAGGAGAAGACCACGCAACAATCGGGGCCCCGTAGTAATCGTGGAGCCGAATAACAACAATGGCAGTCGAGGACCACGTAGGAGGCGCAGGAATAACCCTGAGCGCCGCCGACGGAGGACCATAAGGCAGAGGGTTATCAATGCCAGTCACGCGCAACAAGGGCCAGTGACTGAGTATGAGGGGATGGTACCGGGACAGGATGGATGGCTCAACCCATTGATGGGAAAGTTGTCTCTTGGAAGAACTACACAAGAACGTGTTCTCCATCAAGTGTCCATGGGAACCCTCGACCCTAGTGAAGGTGCACTAGGATGGTATTATAAGTATATGGATCCAGCGGGGGCCGTTGAGAGCGGCAAGGCCTTGGGTGAGTTTTCGAAGATCCCCGATGGCCTGCTGCGTTTCAGTGTTGATGCAGAACAGAGACCTGTTATAACCGAGGAGTGCCCAGAGGTTGAAGGCGCTCTGCCACTTGATGGTGAGTTATGGAGCATCACATTTATTTCAGTACCCGCTTTTAGGTTGAATTACATCGCAGTTGCCAGCGTTAATAACGAAGAGATGACTTTACCCGTCATTAATGGCCTAATTCGCACCTTGAACAATTTGGTGAATTGGAGAACTCATGCTGAGGGACCCTGGGAAGAGTTTGCCCCAGGTTGGTATTATCGCATTAGAGTATTACCCAACACCTTCCAAATGGCTGGCGAAAATGGATATAGCGATGGAATCACCGCATTCAGGAAGTCATATCGAGGCATCACGTTCGAGTTCAACGCCCCAACCTTGTTGGATCAAGGATGGTGGGTCGGTGGACACATGCCTATCAAGCCAAGATCAATTAGCGTGCCCCAGAACGGAGAGACAACGCTAACAAGCTTGACATTGAATGTGATTGCGAGGTGGACGGGATCAGTGCCATCTGGAGTTGAGCTGGATATCCCTGGGCTGCCAAATACCACCGAGACAACCACGATTGGCGCAGTAATTGTCAATGCGAGACCTGGCACAGATTTTGCCAGGTTGATAGAACTCCCTAATTCATTAACTGACATTGTGGGAGCTGGTCTGTCGTTTGTGACTCCTGAAGATCTCATAGTTAATGACGCCCAGTGGGCTTCGGCCGGTGATACCGTAACACTGGTTATCACCAGTGCCAGCGCAAATGGAACCACCTGGACATTAACAAGTAGTGCAACCGGGTCAGCAGCAATAGTATTGTCGTTGAATAATGTCATCGGGTCAACGGCAACGCAGCCATTAGAAATTATTGTTGAGAGTACCGGTTATAATAGGTTGTCAGTAGAACTGCCACCATTAACCTCCTCGGAGTTGACAACCAACAACCCGAAGATTGAGCAGTTCCTGTGCAAGGAATCCGGGGGTGCTTATCTTGTTCACTACAAGATGAATAACCCTGTCTTTGAAATGACAGGTGAAGAGAACTTTGGTAATATTAAGTTCCATTACCCTGGATACCCGCCTGTTCTAAATGCCGACGGAAATCGCGGCATTGTTGACACGTGGGAAAATAATTTTAGCACAGCAGTAGTGCTATTTAGAGGAATCTCCAAGTCAGCTACCATAGTTACGAAAACATATGACGGCTGGGAGGGTACTACTAGTACCGCCGGTGAGCTTGGTCAGTTCGCACACACTGGAGCAGAAGAAGAGTGTGAGATAATGGACCTAGCCGCGCGACTCCAAACTGAGTTAACTGGAGTATACCAGGCGGATGACAACTTTGCTGCGTTAGTGAGTGCGTTAGCATCTCAGGCAATAAGTTCCTTAGCCAGGGGTGTTGTCACTAATAGCACGATTAAGAAAGCTGCAGAAACAGCAGTTGGGGTTATCACTAATAACCCAGAGATAGCAACAGATGCACTCGGCTTAGTTGGAACCATTGGCAACAGGCTTGTCGGAGCTATAAAGCGCCGACGTGAGCGTCGCCGTATGCGAACCAACGCTAGGCGTTAGTGTCTTCAATCTGTGGTCCCGTAAGGGATAAGTAGCCGACCTCTCTGGGGGATCGGGGAAAAGATGTGTTGGTCCAACGTAGGACCATAAATTGGGCGTCGCCCTGAAGAAGGCGGGGCAGTCAGGAAAGACCCCTGATTGCGAGTTAAAGTTTATACAACCACACACACACG
>Seq5 [organism= Lobesia botrana cypovirus] segment 1 genomic sequence_BK067728
AAAGGTCGTTTAATAATGTCTAGTACACGTACTCGTGAAGAGCTTGCAGAGGAAATCAAAAGGTTAACTGAAGAATATAAACGATTGTCACCGACGAAAAATGGAGCTGAGGACACTTCGAGTGCATCAACCACTGCCAATGTGGATGCAGCGAAGGAAGGAAGTAGCGAGTCACAAGCTACAACAAACTCATCTAGTTCAGCATCAAAGAGTAATAGTGCCCAAGATGAGCAAGTACACAGTGGATCAACGACTCATTCAATATCAAAAGGATCAGAGAGCAATGTACTAGTTGCACAGGTAAGTGATGGAATTGAGCGCGTTCCCGTACAACAAAAGGGACTTATTCTTCTTAAGCAACTCAAGACCCATTCATCTTCAATAGTCAATATTCCAAAACTACCACCATTGACACTACAGACGTTGGGTGAAGCTTTTCCTGCAAATGATAGTTTCAAATTATCTCTCAAGAGTGTTGTTTTATCGAATAATTTGCTAAAATATGTCAAATATGAGTATGTTTCTGCGACAGACGTTCGTGGTGAGAGATACACTACAAGGAGTGCGATTGATGTTAATTTGACAGCGAAGACAGCAGCTGTATATAAATTAGGAACACTACATGTTACCCAAGAATTACACGAAGATATCTTGAAACGTGCTAATGTCGAAAGATATAATAACATTCCAATGGCGCAAGGTTCAGATATCTTTGGATATCGTGGCATGCAAGATAGCAATGCACTTACGACGAAGAATTTACGTAACTTCGCCTTAGCTTCACTACGATTATGCTACGCAATTATGACGGATCGTAGACTTGTTTATGGACAGCCTCAAACGAAAGATGATCGAAAGACAATTGATTCAGATAGTCCGTTAAACCAACTTACGGCAAATCAATACCCTGCAGAGGAAGCGGATCCTAATCCTGGACTAGTTCCTTTAATTCAAACTGATGCCGAATGGTTCGAGCGAGCAATTGCTGAAGAGGTAATGGTACATGGTGAAGATAGAATTTATTGGTATGGATTGCTGGATAAAATCGACGGCAGACTATTACAGGGTCGAAAATCAGATGTGTTAGCCGCAAACATTGACATGTATGCAGCAGCAAACTCGTTAATTTCAATGACACATCTGCTGGAGTTACAAGAAAGAGAATTCAATCTTAAAAATCAATTAGAAGCGTTTGCTTACGCAAGAACACAATTTCAAGTGCCACCTGCGAATGAGTATTGCGTCTTCGATTGCGAGAATCGAGAGCATTTAGAGAGAGTATTAATGCATGCATTGATATTATGGCGGTCATTACCTAACGCAATTTGTGAGATGAATCAGCGATTTTTAGAAGACTCAGGTATGATACGATTAAGCGACCAGTTCCGAGTGATTCCTGGCTCAATGCAAACAGACGCAACTACAGCAGCATTGGTATCATACATTACTTCGCAAATGTTTCAAGGTGATTTAAATCAAATTTTACGAATGTACGCATTAGAAATGGGTGTCCATAATACAATTTATTATATGTCGCGTCCTACCCTGGCTGATTGGTCGAAACCTGAATCAATTATAGTTCTAATTGAGATGATATTATATGCAGTTTTCTTCCCTTCGAATGCAGCAAGGATTAAAGGTGAAATTGCGGAAAACATTCTTAATTTCTTTAAGCATCACATCAATGAGGAATATACAATCTTTAACGCTAATTTTGGTGTACATTTTAGGAGTGAAGCGGGCGTCCCTGTGAGGGTGAATCTACAAAGGAGATGGCGACAGAATCAAGATCAGTTATCAGATTTACATCATGCATTCTATTGGCCAGGACCGTTACAAGGATGTCCATTACTAACAAGAGTACGCAATCTGATGCAACCAAGAGGTGTTCTACGACCAGACGAAGCAGCTGTGAACGCAGATTTTCCACGAGTAAGTCGTGACCCCTCACACTACATACCATATCAACAGGGCAATGGCGATGTCAATGATGATATTTACGAGTTCTCACTGACTCTCCAAACTAATATTGGTGAGATCCTGAACTACATGCGAAACAGGCAACGTTTTACCCGAAACACAAACTACGACACAATGTTGAGATATGTGACATATATTACTCAATGCGTTGGTGACTTAGGCGCAATTTTATGTGAACATGCGCATCATGTATTAGCATCAATGGGTAACCACGCTTATAATTTCATTGAGAACTTTGACGGAGACTTCAATTTATGGAAAGAACAACAATATGGATTAACCAACAATGAGGGCACACCTGTTAAATTGATACAAACTGAAGTGCATCGAGATGAGCAGCGAAACCTTTTACAAACTGGAATTATCTGGACAATGCTATTCAATACAGATGGTCCAGCGAAAAGAAATAAAGGCACTGGTTTGGATCGTGTTGCCATTCCTGAAAGGATCACAGCTCCATCTGCATCTACATATCTAGCATTCTCTTTAGATTTCTTGGCATCACTGAGTAATATGATGAAAGCCTATGGCATGCTACTTGAGCTGGATGGGGCAGGGACAACTCTGATGAGCGAGAATTATTCTGTCGGTGGGCGAACGATTCCTATACTAACTGCAGTGCAATTTCAAAACTATCTAGAAAGTCGCCCCGATCACTATTTAATAGTAGATGAAGATGTTGATGATATAATGATCAATGATGCACATGAAAATGGAATACGCCTTTTCGTGATCGAAGACACAGCAACCGATGACGCCAAAGATGCAATCATTGATCTTGATGGCCAACGATTTATGACTAGCAGCCAGCCTGTCGCTAATGTACGACAGCATTTCAGTGGTGGAGTTAATATCTTGGAGGATTATGTTGGAATTAATATTCTATCAATTACGCAAGTACTGAATCTTATTGAAGATAATCACTATGGTGAAGAACTAGCGCTTTTTAGGGCCAGATTACCCAATTTAAAGAATGAAACGCTGAATAAATTATTAGATGATCTCGTTCGTCTGATTGGTAATGTATCAAATACGTCATTTGGGAAGTACTTACTAATGTACACTGATGGTATACGAATTAGTCTGACGCTAAGGAATCCTCTTATCCGAAGACTGACTCTTAATAATGAAATCATAGCGTTTGATCCACAAATTGATAATGATTCATTTGAACATAATAATAGCTTCATCACCGAATACGATCGACAACGATTAAGAATAGCGCTTAACATGCTGAATAACCCGAGGTTTAGACCATTGCAAGGTATTAGAATTGTTAAAACAAATGTCCGAAATATGTATCCTGAGCAGACGTATGATGAGATTGATGGCATAGAGGTGATTCAATATAATCGGAATGAATCATTATTTGATTCGATCAATGACGATGGACGTGAGCCGCAGCTAGCGTACCCTGAAGAGGCAACAGGCGAGTTATCGCCTCTTGTAACATCTTGGCCAAGACGACGTATTATATTCAGTAAATATGAATATCCGAAGAAATTTGAGATTGCTGGATTGTTAAATGCGGTTGAGAATGCTGGATGGATTCTTGATTTTCCAGATTTGCACTTTGTGTATACCGTTGAGTATAATTCTGTCCGATCAGAAGGTACTATATTAGAAGACATCCTAGTATCATCACATGAGCGCATTCATGAATTTACATTCGTTGATTCCACATCTCGAGTTTCTGGAACAATTATATCAGTGCCACGGTCATACAATACGTTCAAATATATATATCCATTACAAGACCCAACATGGCTTATGACAACACGTGAAATTACAAACTTCAATAATAACATGCCTGAACGAGCGATACTACCAGCTCGAGAAGAATATAGTACTGGTCGTTTAACTGCTGACGGTCTTCTAGTATATAATGATGGGACAGAAAAGTTGAGAAGTAATGCAATAAGCATGACTAATTGCTACTATAAATTGTCCGAACACGTTAAGACTGAGCTCAATGTTGGCATTAACCAAGAGAATCCCGATACATTGGACGCACTAATCGTAGAACATTAGAAAGTACTCTTAAGCCATCAGAGAAGCGAGCACTAGCATTAGCACAAACGAGAGCACCC
>Seq6 [organism= Lobesia botrana cypovirus] segment 2 genomic sequence_BK067729
TTGAAGGCAACGCACATACTAAATACCGGAATGTACTCGATATCAATTAGCTTTAGCGCAACTTTACTATGCATGATGAATTATTTTCCTTCCACCTTACTCCTGAGACTATAGAACGGCTAGAACAATTGGCATTTAATATCACAAAGGAGAGAACTGAACTGATTAAAACCGTCTTCAAACCAGTACCATTGCTTAAGGACGTAATCATTCCAAACGAATTAAGTGATCCACCAACATATGATCCGTCTGATTACCCATTAAGTCCTAATAATAGGACTTTCCTTCCAGACCATCCTTATGATTATCTGACAACCTTTTCTGTTCGATCGTTTAAGACATATTTAGCTAAGAAGATTAACGAGAAGAGTGATGCGTTAATTAATAATATGCTAGAAGTTAACCAGTGTCAATCGCGATTGACACATATCTGGAGACAATTGGCATCAATTTTAATTCAGCATGACTTTCGTTTTGGAATGGAGAATATCTATCGAAGGATGATTTATACCATTTTGCAAGGATGTAATTGTGTACCTGTCGCTAATGATTGGCCATTCTACGAGAACCACAATCGATTTGTTTTTGTTAATTTAGATCTTGCTAGCATTCTTCCCTTATTGATATACGCTCTAACTGCACTAGGATTTCATCGATTATGCTCACTACCTAATGATGAAGAGATGATTATGATAGCGAATAATTACATGCATATGGCTCGCCGGAGTTATCAGGATACTAAACTAAGTCTTAAAAGCTTATCACGTGATTGGTTAGTTGAAGGAATCAGTGCATTAGAACAAGTTTATGTTCCAATATGGGGGGAAGATTTAGCATTACATGGGATGCAATTAAAGAGAACAAAGGAACCAAATTTCATCATAGAGACATTTAAAGAAAAGAGGAAAGAAAGGAGGGAGAAATTACACCCTACTGTTTATGAATACATTGAAAAATCAATTAAAGTCAAAGATCAGCCAGAATTATTGAGAAGATATGTTGTTTGTAGGTTACTCGAAGATGATGGGACATATTATAAAACCGCGACTGAATTGTCGTTGCGTAAGGCCGTTGCACCTCAAATACGTGAAACAGTGGTGCGGGCTCCAATTGAGTTGACAAGCACATCATTCGGAACCGTTGAGCAAACGTTTGCGCCAGATACTCCTGAGAATTCGATAGTTGAAGCGATGTGTTATTACCTTGAAAATACTGTCAAGAAGGCAGAGGAAATTGATTTAGATGAGATGAATATCGAAATGCTAAAGATGACTTCAGCTGGAATACAATTAACGAAGGAAGAACCATCAAATATTCCGATATCAAAAGCTGAGAAAAAGATTAGTACAAAGAGATTAGTTGTTGCCGCTAAGAATAGCGATAGATTCCGAAACCTTGGCTTCTTTGCAGAAGGATTAGGGGCTATGACGAATGCTGTTGAACGTCAACAAATTGATAGAAGACAGAGAATGATTGCTGGTGTTAATAATGAGAAATTATTTGGTAGTATGGGAAGTTATTTAGTGCTTAAATCTCTATTTGAGTCAATGAGTGCAGCTGCTCAAGGCAAACAAACTGGAAACGCATTAGACATCTTTGATATGCTCAAATGGACATCAATGCAAAATGTGTTATGTTCATCGATTGATGTCAAAGGAATGGATACATCCGTTCAAACGTTAACGCGCGATTTGGTTCATACATTCTTACTGCGTGTAGCTAAACGGACGACACATGGCATTGCTGGACCTTTTAATAGAGATTTTTATTATGTAGTTGATAAATCTACAGGTGAGCGGAAACTTACACCAGAAGCGTGTAGTGCGCTTCTACAACTTATTGTCTATGAAAAATCAAATTCTCAAACATCAGTTACCTATGAGAGTTCAGCGTTTGGGAGAATTAAGAACGAAGAGGGCACGTTTTCTTCAGGAAGAGCGGATACTGGTGGACATCATACAGCAGTTTTACCTTCAACTTTATTGTCTAGTGAAGTGCGAAACAGTAAGATATCTCCAAGCGTGCGTGCTAGTAAGGAGGCGTTAGGTGATGATCTTAAGATAGTTTATGCGGGTCGTATGGACTTAATGAAACTGAATGCTGATCAAGATAGTCAAAGCCTAAGAGAAATTGGATTTACAGTGGCCGAAGAATCAAGTATCAATTCAATGGTGTTTTTGCAACAACATTGCGTCAACGGCACATTCGTTGGATATCCAGATAGAATTGCAATATTTACGAAGGAAAGAAACAACGAAAATGTCTCAAAATTGACAGTCTTACAAGAAATAAGAGCGTTATGTGATGATATCGCATGGAGAACGATTAACATGCAAGGTCTACGATTTGCGATGATTATGACTTTATACTTTTGTATGAGTAGAGTGACAATTAAAGTTGATACCCGCATAGCTGATCAATTATTAGAGTATATACGATCAATGACTCCAGCGTATATGTATGTAACTGATGAAGACACACGCGTAACAAGACTACTTTCATTTCATATTCCATTCATGTGGATGTTCTTAGAGAAAGGTGGTGAATTACCTTGTTTTGCTGTTCAAAGGTCTGATGGTACTTATACACCTGAAGAATCAATTCATACGCCGCGAGGTAAATTTAGAAGGCGCTTAATCTACGACATCTTAAACGTGAATGGTGAGTTTGAGGTTGATCAAAAATGGCTGATGCGACTAGGAGTTACTCGTGCAATTAGATTGATAGCATTAGATGTAATTGGTAGTGAGTTCGAAGTTAAACGCGATGATTTTGACAAAAGAAAACTAAGCGAATATGGCCGGCAGTTGGAGTCATTAACATCGACTGATAAATATGAAGTATCACGAAAAGCATCTATGCAATTGGCTCGTGAAGGATTCAGACTACCAAATACAATTGTTTTCGGCAATCGACTAACTGAAAGGATCTTACAAGCAGTAGAAGCCGTACCATTATCAGATAGTCAGCGTCGTTTATTCAGTAACTCACTATTGGAAAAAGCAAAGATAGCTAAAGGTATGTTCTTTATGCCTGAAAGAAACGATGAATTATATAAAATTAACCTATCATCATCAGAGTTTCCAATTGACGTAACAAATGTAATGTTTTTAAAACATGATACGCAAATTTCACTAAATACGCATTTACGTAGTGAGAGCACATCCGCGCTGCAAATGCTTGGATACGTTAATGTGATAAGTAGTGCTATGCGTAGCGCCATTAACGCTTCAAGAGGAGTGTATGCAAATTTTAAATACGATGATCCAATGTTTAAGGAGGCGTATCGGATTTGGACAGGAAATAGATCACTAATGAAAGAGTTTTATGCAGCAGTAGCCGCAACACCTAAAATGCAAGTAGCTTTACATCATGCATTAACGTATTATCATCAAAACATAAATCATCAGTATTTACTATCATTATCACCACGTAACTTATTCTTCATTGCTGAACAACCGAACAATATTCATAAGAATTTCGTCTCAATGCCTTCTGTATCAAGAACTCCGCTACTGTACGCAATCTTGTATGCGGAGTTGTTACGGTTAAGTTACGTAAACGATGGAACGAAATATAATATTCATATTCATAGTGATTTGCTTAAGAAGCTAATGTGAGTCAGTAGAGCATTCTGACAATTTAGTGATGAGTGCAACGCTCTTGGGATAAAATAGCCGGTTAAGTTACGTAAACGATAGATCGGAAGA
>Seq7 [organism= Lobesia botrana cypovirus] segment 3 genomic sequence_BK067730
GAGCTGATTCAAAATGAGTGAGATAACTATATACGCCCGATTCGAAGATTCACGAAAGAACCTTGAACTACTATCAACTGATGTGCCTGAATTCTTAAAACGTAGATTGATCCGTGATCGTGATTACGCATACACATTTAATCCAGTAACACGAACTCATACATTAAGGTTATTTGGTTTATATAAATATACCTTGTTTAGTGAAAACGATAAACAACATGCGCTATTCTCACTGCCGATATCATCGCGAAATGAAGCTATTGATTTAGATACGTTGGATTATGAGATTAACGCTTTTGTTCAACAGTTATCATCACTTCCATATCAACGTGAGGAAGGAACGTTATATAATTGGTTGCTTGCTTCAGCTGCAAGAGCGAATAATTATGCCGAGCCATGGGCACGCGCAATTGCGAAGGATCCAAGAATATGTAATTATTCACAAAGCCAAAATGCATTTACGAGAATATTTGAACTCGTTAATAATGAAAGTTTAGATATACCTAACGCGGTTGCGAATTGGTTCGCGTTTGAACGTTCAAATATAATTATGCGAATATTTACGCCTACTTTGGATATGCAAACAATTATTACTAAAGTAATGAATGGTAAAGTTGAAGCGTCATGTCACTTAACGTATCATTTCAACGCTCCACATGTTTTTGTCTATACTAACGTTAATGCCATGTATTCACACTTTATTGAAAACCTCTATCATGATTGGACGCAAGAGAGGAATTTACGTTCAGGTGCTGTTATAATCCTTGAGCGTATTTGTGAACGCCTTATACCATTGAATGCAAATTCAAATATTAGAAAACTAGCAGCATTAGGAAATGTTTATCCATACATCAAAGGGCAACCAGTTATTAATGAATCAACGAAAGTTCAAGATTTATTAGACTTAGCTGATTCAATGTTAGAGGATGAGTTAAGAGCACCGCATTATATATCAAGCCTTCAAAGACAACATGATGTTTACCTACCGTTCGAACTATATACCTTCCTTAAAAGCATTAACCTTACGATTCCTTTCTCAGTAAGATCGTTACCACGTGAAATTTCCGCAGATTATATCAACGATACTTTAACTTCAAATATGAATACCAAAGTAACGTGGGAGCTTGCATCTGCTGGAGAGATTGGATTTGAAAGGAAAGTTATAGAAGGGAATCCAATATCAAGTTCTCATCTACGAGTGACAGAAATTGGAAGCGTTAATGTTAAACTTAACGAGATTCTAACAATGCAATACGATACTCCTGCTACTAACGTTCGACCATCATTAGACGAAGAAAGTGAGATGTTAATCGCAGCAAGAAATAGATTTGTTAGTCCAACATCACGAATGATGTTACATTTCAATAACGTCAGTTATTTAAGACCTCGGACATTATTGAGTGCATTAATAAGAAATGAGATTTCTAGAATTAAAGATAAGAAAGCAGAAAAAGAGAATTATTACAGCGCATCAGAAGAACTATTATTATTTATGGGAACAAATAGAGAATATTTCGTTAAAGAGTCGAATGAAAATGAAAACGAATATGCAGTCATTGAAAACGGCGATAAATTAGCTCCAAGTTTACCTTCAAGATATAATAATTCTACCCCGAAACTATTAAGCATCTATGGGATCATGCTCAATAGAGTGTTAGCTGGTGGACCTTATATTACTAATTTAATGAACGAGGGCGAATCATTAGTAATATTGGGTGCGATTGATGAACCGATGGTTAATATCTTACGTGAGTATCATGAAAGAGCGAGAGTACGCGTCTCAATTACAGGATTTGGTGATAATGCAAATGGTACATTTATTCGGGACATTATTCCAAGCTATAGTATGCGAAATCTTAAAGCAACATATGTAATATCAGATATTGATTCAATTGCAGATAAGTATGATACGGTTGAAGACATGATTGCTTTTGTCATTGAAATATTAAGAGCGTGCTATAGCATCTCAACGTCTGGAGCCTTCAAGATTAATGAACCATCAGGAGCATTAATTCTAGCATTGCGTGATGAATTAATTAAACTATCGGATCGGGTATCGACTTATAAAATCGTACGGGTTAGCACACAGAATTTATTTACCCATGAGGCATTCTTTATATATTATCCTAAAACGGCAGATTTCGAAATAGATCAATATTTGTTAGATCATGAGAGTGTTGTAATTACATCATATATGCAAAGTATCTCCGAGAATGATGTTGCATTTGTACCGGGCATTTATAATAGACTTGACGCGAGTGAGCTAAATGGGGAGTACTCAAATATTGTAGCACTTTCCGTACCATATAGTCAAATCCATCAGACGTTCGAAAATATGTCATTATATTGCTCAACATTAATGACGAGCTTGAATGAGGCCAGAACGCATATCAATGTGGTCGGTAAAACATCATATGATCGTATACATTTAGTATCAAGAAGTGACAATCATCAATTTGACGATCGGCTGATGAAAAGAACTAATATTCAAAGCTTTGGAGGTACAAAGAATAATGCGATAGTGATTAACAGATATAGTTTTGCGCCATGGTATGTGATTCATCGACATGGAACATATGTTGCAATTTATGAATACTTAAATGATGCTAACGTTTATGCAATCGTAGAAGAAATAGTGTCAATTGGTGGACGGAATCAAACTGATGTTAAAATGTGGCCAATTGATATAGATGTTAGAATTATTGATCCAAATGCTACTGAAGGAGATTACACACATAAAAACATTGTGATTGAACGCAATTTCTTTAATTGGCAAGAAATAGAAGATGATAAATGTTACATCGCGACATTTGTAATTATGACATCGCCACAAGGTGTTCCAATTACTCGTGATGATCAAATGAATTCAATTAAAGCAATGGCACACGCGATTTCGAATGTTGAAAATTCATATTTTGTGTTCAACTGCTACACACAAAGAACACTGAACGCTTTCGGTTTAAGTTCTATGCACGATCGTGTAAGTACCAATATGGAAGCAGGAACGATAGCAATAGCAAATTATGCTCCAGTGCAAGTATTAGATCATGAAGAAATAATCAATACTGTTGAAGCGGAAGGATGTGTGATTAGTGACATAACCATGTCAATTGACCATTTAGTACAAGCGATGGCTATGGAAGGTATGGTACCTGAAGCATTTAAGAGTATTTACACATTAACAGCTGCTGCATCAATACCAATATTCTACGTTCGGCGTGCTAATTAATCTGACTCTGATTACCGAATCGGTTCGAGAGAGGGGGAACCTCTCCGCATAGTGCTCATGTGTGCGACGAGATCGGAAG
>Seq8 [organism= Lobesia botrana cypovirus] segment 4 genomic sequence_BK067731
ATCATGGATAAGTTCAATGCACGATTAGAGACAATTGAAACGACGATACGAACATTACAATTATATGGAATTCGAAACACAGCTCATGGAATCAATAATGATGTATCAAAGAAAATCGAAACCTTGTGGGAGCAGTATGAATTAAATCGGAGAGTTGATGAAGTGATTGCAACGCGACAGAAGAACCGACTTATTGCGCTATTAGCTGAACATCAACTAGCAGAAGTGCTTGATGAGGCTCCCAGGCTTAATAACACAATTGTATGCGATGACTTGGAATTTGATCAAATCAGACAGTCACTGATTGAGGATGTCGATGTTGATAGTATTAGTGCAACGCTGACATATGTACCAATAGAAATACTTGGAAATGAGAACGTTAACACAGTGAGTTATTACTTAAATGGATACCCGAGAAGTAATGATCGATTAAACATTGACGTAATAGTGGCAACGACTAAGGACCCAAATTATGTTGAAGTAGCGATTGTAGTGTTGGCGACTACACGATATAAGTCAACACATATGCATATCATTAGAACGCTACACAAGTATTATCCCTTTCAAATTACATATACAATACTTAGCCATGAATCAAGTATGAATATTAATCAACAGTTTGACGAGATCTCAGGACTGACTCAAACAAGAGATTTTGGAGCATTCATAATGACTGGATTGCGAGTAGATTTACATTATGGTGAGTACAATGTTCAACAGATGCTGGACGAAGGTACTTTCAGACCGGTTGAAACGAATCAAGAAATGATTGTTTATCATATGCATGATGGGTCACCTAATTTGGGAATATATGAGACAGCACAATTACGTTTTAAAAAAATTGATGTAAGTCGAATGCCCGAGGGAAGTGAGATAACGTATAACATTTCATGTCGAGAGAGATATTATGACCACAGCTCATCAACTAAAATCGATGAAGCTGAAGTATTACTAGCACTTCATCCAATATCTATGGTCTACAGCTATAAACATTGGTTATTACGCATGTGCATTGAAGAACTAACTCACGAGACTGAACAACGATTTGAAACAGAGATAGAAGATTTAAGAAACGATACACAATATACACTCGCTTCAGTTTTACAACTAATCACAGATAATGAGGATCTAATGATGGTAGTTCCAGTTTATGTGAGGCTACAATCAATGATTGACACACCGCGACAATCAATGCACTATATGGAGAATTTACCAATTAGATTATTAGGTACGTCAAGTATTACCTGGGCAACAGATAATGTACTTAACTATGGCATTGGTAATGTGTTAAGATGGAACACTGGATGGGCGCAAGATCAACATAGGGGAACATTACAAGAAACGGTGAACGTAAGTGGAAATCAAATATTCTCGGAGGTAATGTTCATTGAAATACACTCAAATGATGATATGTTAGTTGTGTTACAGATAAGAGTAGAACATCGTCTAACGTCGGGCGCATCAAGTGATAACAGTCCATTTACACAAATCCCACAATTATATGTAAACGAGAATGGCATGGTATTTCTTCAAGAACAATCTTTTCTACGCACTATCCAAATTAATAGGGGAACACCAGTTGATGGAGAATGGCGTGGTATTGGATTAACTAAAGCACCATCGGTTCTTGACATGACCATTCAAAATGTCTTCATACTTTCAAAACACTCGATTGGTCCTGTAATAGATGCAATGGGAACATTTGATATTAAGATCCATTACGGAGAAAACTCTTTTACAGTAACTTCATCTGATTTTACAACAGCTGAATTAGTATTTGGCGGTACAAGATATTATGGGATAGTGAGTGCAGTAAATTCTCAAGTCGAATGCACTGTGATGTCAAACCGATTACAGAATTTATCAATTGGTGTGGAAACGTTATCAGGTGGTATTATGGCCCGTGAAATTTTTCCAGCATTAACGACACAAACGACAAGAACATATATAGATGATGTGATATTACAATCAAGTGGAATTAGAACTGAATTCGACATGCGCCTTATATGGTCATCAGGCAACAATACCGCAAGCGTGGCTGCAACGTCAACTGTTCCATACGCTTCATTTCAACGATCGCCTTATGTCAAAGCTTCTCTTAATGATGCGACGGTCGGTGATACAGGTAAAAGGTGGAGAGAATTATCAAACAAAAGTGATATGACTGATCAAGAAGAGACAGAAGATTATTTGCGAGCACTATTAATTGAATGTAACTTTATTGAATATGATATGCGAGTATTACAAGCACCTGGAGATATTGGAATCAGGAAAGTTGTTGATGAACAGCAATCAATTCAAAACGTGATTAATGAAAGTCTATTTCGTGAGATTGAACGACTAGATGAGAGAATCCAAACAGTGGAAGATCAAGTTGAATATTTACAAAAGCAATTTGAAATGTATCTCGAAAGTCAAGAAGGCGCATGGTGGGAAATCTTTATAGACGTTTTTATCGATTTAGCGCTAGGAATCGTATTACCTGGAATTGGTGGGGTGATCGGCGGAATGTATTCTTCATTAAGAAAAGCTGATGGTTTAAGTAGACGGCTTACAAATGCTAAAATTTTAGGAATTACAAATAAAGAAGTGCAGAAGAAAATGATTCATGGATCCAGAGTGAATCCTGGTGATTTAACTGTGTCCGACGGTTGGGTGAATGGAGTACTTGATACTTTAAAAAAGAAACGTAGTGACTTTACGCCAGCGTCGCGGCCAGCGTATCGATTAGGCGATACACGATTTCAACATTTGGATGATTCAGAGAAGATTGATATCTGGTCTAATTTCAAATTCGGTAAGCGCCATGAGCATCTTAAAGCCGAAGATCTTGCAAAGTCAACATCTAGATTACGTGAATTCAATCCTGATTTATTTCCAAACTTTACAGTGCATGCAAGACCCCTTAATATTGGACCGGGCAAGGCTTCAAAGAAGATTTTTGACATCACAAATTCAGCAGATCGAGCACGCAGTGAGTATTATAGTAATCTACATAAAGTCAACACTCGTCGTCCTATGCATAGCTTTGTGGTGTATGAGACACTTGATTATCAAGATAGTGGGAGATACCTAACAACCAAGAGATACATAGGTATCAATGAAATGTCACGAAATGTAATTAAAGAAGGTGATTTTGGTTCTTCGGTAGGTGGACTACGCATTAAATATGAAACGTGGAAGATCCGGGGTAGTGACGGTAAATTACTATCTTCACCCTTGAGTCATACTGAGAGTGGATATAGTGCGGCTGATGTTGATCGTTTATTTGCAAGTGCCTTTGGTAAAGAAGTGAATGGTTTTGAATTAGGGACGGCTGCTAAGTGGGAGATGTTAGTATCGAAAGTTGATAATCAAATTCTTAAATCATCCGAGATATACTCAACCTTAGTAACAAATTCATCAATGGGAGCGGCTGTGGATACTCTTCTCGACCAACCACCAGCTTGGAAGTATAATCTATTGTTTAATAATTGTCAAGATTTTGCACGTGATATTACGAGAATTATACGAGGTGAGAATTTTAAAACGTCAAGATGGGATTCTAATTTAATATCAGAGATAAGTAGAGTAAAAACAGTTAATTTGACCGATGCTTTAACCTCATCAACAGACGCACGTATAAAGATATCCGCACCAACATACCAATTACTCAAGAACCATAATCAATTATATTGTCGTACAAAATCTCGACGTCGTGTGTATGCATTGATGCATGATAATAGAGGATGGATGGCTTAGAGCGCGAAATCCCAGCGTTCGACGTCAAGCCATACGCTAG
>Seq9 [organism= Lobesia botrana cypovirus] segment 5 genomic sequence_BK067732
ATACTTACATATCAAGATGATGCTCTACGCCGTTACCGTTCTTAACAAAGCAACTAAAGCAACCCAAACACTTCGTGTATTTAAGGTGAATGTCCAATCGACGAATGACATTCGAGCAATTAGGACGGAGTTCGAGCGATTAACCAAAAAGAAATTACTTTGCCGTAAATATACCAATACTCTGTCATCTAAATCATTCGACGAAACTGTTACTAAGAACGCCGAAAACAAATTGACGTATCATATCCAAGATAAGTCGGTGATTGGTACGCATTTATTATCACTCGACTTTGAAAAAGTAATTTGGACATCAGGTGAAGAGATCCAAAACAAGATTTGTGATAGTGAGGTGACATTACAATCAATTGAAGTGATCGAGTCAGATTTAACAAAAGCTTTACAAATGTACAATCAAGACACTCCTATCAAAACCGCTCTATCAGCTGACGAAAGAAGTGTATCTTGGAAGACCGATCCTAAAATAATTAAAGTAGTTGTTCGTGATGGAAAAGATGAAAGTATATTCGGTCTTGGTACTGAGAAGGTGCCACTATCTAACGATCATATTTATGCCGATAACTATGATTTGGAGGGGGGCGCATTAGCTTCAATTAACTTCTTAGGTCTATCATCCGACTTTGACGACCATCAAAGTTTTAAAACACCGTCCGATCTAGCTAAGGTTGGAATTGCATATGAGCAGTGGTGTAATGATCATCCTCAGATTAATGGGCAATATCAAGTAAGAATGATTTTACGTGCTGCAACTTATGAAGAGCCTCAAGTCAAAGAGTTGCTAAATAATATGGCTAGTACATGCATATTTACATGCACTATTTTGAATGATGATGGAACATGGAACGTGCTTGAGAGTTATAATGATAACGAGACAGTCCTGTCACCTGTTAATGAGCTTAAGACTGTGAATGACTGGGCTGAACCTCAAGCTGGTCCTAGTGGGATTGAGAACCATAGTCACCATGAACAACAGCAATCTGAAAAGCGTGAGGAGATATCAAGCATTCTGGATAGTCAAGTGATTATTCAAAACACGTCTGACGAGAGTGCAGCGCCTATGTCAAATGACGTTATGAGTCAACCTATTATCGATCAACCCTCTAATACTCATGTCGATTTGGATAATGTGATTGAACCTAACGTTAGACCGATTAAATGTGAGAAGTCAAACTTAATCTCATTGCTTGAATATGAGAGAAGTGAGTTATTATGTGAGAAGAAGACGTTAATTCGTTTAGTTGGTTCAATGATTAATGGCGAGGAGCCAGTTACTGTTAACGTCGCTACTGAGCATAAATTGGTCGAGCAAATTGAAGGTATCATTAATGATGATAGTGTGAATATCCATGTATGGCATAATGATATCTTAATTAGTCGTCGCGACACATTGCACTCATTACGTGCAGGAAATTTATCAGAATTTGTTGTTCGCATGACGCCGATCAAGCAGATTGAAACATCGCTTCCAACAATTAATGTCAAACTTGATACTAACATTGGCGCGCAAATGAACACCATAGGTACTCCAGATAGCGCTAATAAAGAGCGAAATGTTGATCTATTCAAATGGGGTTTTAAAACATTAATTGAATCATTAGTTAAAGCGCATTTGTCATTTTTATTATCGACAAATATAACAAATGATAAAATAATTATTACACATGGTAGGAAATACGATATTAACGATTTCGAACTAGAACTGATTAATGATTTCAGAATCATGATACATAAAACTAGCAAACTTCCTCTTTTCCAATCAAAGACGATTGAGGGCATGCTAATGGAGGCTGCTGACGACGATGAGAAACGTAATCTTATATTTGATACGGTAGATGAGATAATGACCACTCAATTGATAGAGTTGAAGTCACCATATTCGACTTTCCAACAAAGACATCTGAATGTTATTGGGATAATGCGTGACTAATTATAGGGTGTTATTGAACGATAGTAGGTGGAAGGGTGTATTTATGATATGTATTTGACTAACAATGTGTAGCTAAAATAGCTGAGAAACGTAATCTTATATTT
>Seq10 [organism= Lobesia botrana cypovirus] segment 6 genomic sequence_BK067733
CCCTACCCTTTTATAGACTTGGATATACTTTAACCGCGTTGACACCAAAACTTTGCAAAAATGATAAATACGAATGCCTATGTAGACAACACGCGTATTATAAGCCGAAACGCACTTACGAAACGCAAATCATCGGATGTAATCGAGCAATTAGACGGCTCATTAATGACGAGCAAAAGACTGTTAGATGCAGAGGCTCGACTGATCGAGCGCGTAGAATATGTGGACTTGCTGCCCAGGAATCAGTTATCCGAAATCAAAAACGTCGGACAGCTAGCATTTGAAAACCATGCCACACCAGCAAATGTTCTCGATGAAATAATGTTCTCAATTGTTATTGATAACCGACGTAATTTCAAAATCGACGTCGATGTGATTATGAATGATTGCCCAATTAATGTAACGGCGATTCCAAGTGCATTACTTGAGCATATCGCAGAATGCGAAATTGTTGGTCGTGAATATAAATCGAAGTTCTTGATTTGGGCATGGAATAACAAGATCAACCTGTACATGTTTACAGACAATCGGAACGCATTGTATCTGCGTACTAACACGACACGTGAGTTAGTAACTGTGTGGGATGATGGACAAGCACTCTATTGCTTCGAGGCGCAGGAAGATGAACTTAAGACATTACTGTCTGGCGGCGTACACCAATCCATCTGTAGTAATGCTGGACTAGATCTCCCTGAGCATAAGAATTACGTTGGTCATCCAATTACAATGTTTGCGTGCTATGATTATATCACGATGCAAGTTACGGCATGTTTGGCAGCCATCAAAAGATACATATCTCGTTCAGACATTCCAAAGATGATGGTTTCAGGATTACAATGGTATCGAACTAAAGAAGGAGAGACACCTATTGAAGTTTATGACTATTTAACGAAGGAGACTGATTTCAGAGCGGCTGATAAATCAAATAAGAAAGATTTCATAATTGATGTAGTTAAACATGAGAGTGGCAAAAATACTAATCAACGCATTAGTATTGATCGACGCATCAAAGGCACGAAGATTTGGAGACTCTGCGGTGATATTGGAACGTCGATTGAATCGGTTGCCAACGCTCAAAATTTGCCTCGAGATATTTGTATGCCTAAAGAGTACAGACATTTTGCCTTTCTTGAACTAACGCATGCCGTGATTAATAGCGGTGAATGTACATTGATGGTACTAGGCATGATCAAGAGATCAACATGCAAAATGACTCATATCTGTGTCATTCCAATTTACCCAATTCATCTTGATCAACGTGTGTTAACTAAATACATTTATGCACTACAACAAAATGGACCTGAACATTCTATAGTATATGAAGCTACTGTTGGGCCAAATAATTATGATGTCGACATTCTTAATTTACTTAACAAGTATAAAGTCAATAGTGATGATGATGACATAATTGAGAAATTGCTCTGGGCAACATTACATACTTACGAAGAATTGCAGGTACGCTCCGTGAGTCTACTTTCTGAGATATGCAGTTATGGACATCCACTTAAACTACAAGTGCTTAATGAGATGTACGCATTACGATTGGTGATAGACTTAACACAAATAGAAGAGCAGAATATCTTAAATTATTTGATGTACATGACAGCGAAGCATGAATTTCTAGTTGGTGATATTGGACATTTAATATTTTTGAGTACATATTACAAACGTGGAATGAAATACGTATGGTACCTTGGTATTCCCCCATGGGTAAGACATTCATTAATGAAAAGACTTTGTTCTTCACATCTAGCATCAATGTCAGATAAGATCCAGTGTGTCGATTGTACGAACGGAAAGATCCTCGCTGGATATGACTATCTCGTTATGCCGTGTGGCACGGTAACTCACATGGGTGATCCAACAATACACTGGCATAAATGTGCTCATAAATTCTAGAAGATTGGTGTTACCTAATTAGAGTATAATGCAGGTGTATGAAATGGGGGATGTTGTGCGCAGCCACGTTCGCTGTATTAAAGCGTGGTACAGTTCATCTA
>Seq11 [organism= Lobesia botrana cypovirus] segment 7 genomic sequence_BK067734
GTTATAACGAAAAGATCATTGACACTTATATTCAACGCATGCAATAATATGAACATTCCTGGTACTCCTACAGATTCTCTCGCGCTATACTCTCTCATTTTTGTTGGAGTTAGTTGCGGAATACTTGAGCTGTATCTTGTAATTAAATACACACAATCATTCTATCAATATGCTGTTCACCATCAACGTACGTGCACCCAAAATTCTTGCGACATTGAATCGCATGGGCATATATCTTCGAGAACAATACAAACAGGAGAAAACATCAAAGTTACTACTCAAACGGAATGATGAATTACATCATTGGTTAGAGAAACTAAGTGCAAGACATGATGGTAATATCTTTTCAATGGATGCAGTTGGACGAATTCTAACTGAGCGTTTAATGAAGATCAATTTAACTGATAAGCGAATTGGCAAGGTTAAAGATGTATTTGCGAACGAGACAAACAATATTTTGCAAATAGTCACTAAGGATGATGTTGATGGCATAGCTATGTCATACAACGACGCTAATCTCCTACTAGAGATGACAAAAGAAATAGTAGTGTCAAATAATGAGACGCCAGTACTTTATGAAATAGATCATCCCACATTACGAAATTTAGTACCATCATATATTGATCAAATGCGTAAGGTATTAACAATTCGGCGAGTTGTTATAACTGATGTATTGTACGATAACTTAATAGATATGCGGACAATCTTCTGTCAACCAAGAATCATATTAACAACGATGTCAGATAAAGAAGTCACTGATGCTGTTCTTTGGGCTAAAAGAAAACGCGAAGTATTGTATGTCAATAATCATCGATATAAATTGGATGCGTTACGTAATCAAGGTGTTCTGGCTCATCATCCGAAAGCATGTGAGATTACCCTCTCCGGAGGGCAGCAAGGTTGCTTTGAGGTTAATATGGCGTCTGAAAGTCTTATTCATGTTTTGAATCATGAGCTACAGTCAATAATGCATGAGGTCATAATGTATAGTGTTCCACCAATTTCATATGATACTATGCTCACTGCATTCTCAAAGATATCGCGTATCCGTGATGTTCCACCGATTGAGACGAGAATCACAGCGCTAGCGGCTTTTAACCGAATGCATGATGAGATCACCAATACAAAGGGAACCTTATTTATGACGGTTTTCGCAAATAAAGGTAGTGGTAAAACAACGATGACGAAAATCATGTGTGAAAAACTATCGGAAATATATGGGAAAAAGTGTTATCGCATAGATTCTGACGCTGCAGGTCGTTGGTTACAAACGGGAATGTCTAAAGAGCAGTTTGACCGATTATCATTTGAAGAGATTTTGGCATTTAATGAACCTAGTACATCTTTATATGAGGTGATCGCTGAGGAGATTGTTGAAAAACTAGGTGACATAAAGTTGGAGCAGATATTGCGTGGTCGATACTCAAGAGTTAATAAAGCACTTGAACAGTTTCGTATGAAGAGAGGTGAATATATACTGACAACCGCTAATTATCCAGCTGAGCATCATTTCTATTCAAAAATAGCATCAATTGCACCATTCGGCGCGATCGTTATTGTGGAAGGACATACTCTATCGCAAGATGCGTTTCTAGCACCAACGAACATTTCACTTATGTACGAAAGTATTATGGATCCATATCTATCTTTTCATCAACGAGTTAATGCAAAAGTTGAATTATTTCTATACCTTGCTTATGATAGAGAGCTTGCACATAGTCATACAAAGTTTTGCATGCTAGAATTTACGAATTGGGCAATGATGCGGAGTAGGAGTAACTAAGCGGTGCGAAAGATGGGCAGGAGTAGCGACCTGCTTTCTCATCGTAGAAG
>Seq12 [organism= Lobesia botrana cypovirus] segment 8 genomic sequence_BK067735
ACGACGTTATCATCATGGAAGAAACCCGATCAGTCAACGCATATGAGCAATGTACAGTCACCAGTATATCACAGGAAAAAGTCAGTATAACAGAATTCTTTGAGAGCTTGCAACTTGTCGAAGAGAATGTCGGCGAATATCACTATGAGGAAATTACCCCAATTCAACCACATACCAAACAACCTGCAACAGTGTTGTCTGGGATTAATATCAAGAACGAAATACTGAGTCCAATTATACGTCCAGGCAATTTTGCTCGTACGAGTGCAGGACCGCTTGGTATCATCGACCATCTTACTGAAAATACTAAAATATCATGGAGTGGAGTAGTTCATCCAAGCATGCGCGCTGGAAATGAATATTTAACACCAGAGCAAGTCCTTCGATTCAAGGAAACTTACAGAGTGATGAGTGGTGCACTGTTGGAGGGCGAGAAAGTGAAACCTTTGGCAGCATTCATGAATATTGCTGTTTGGTTAAAGGGTGATGCGGGTGATACTGATGTGAATAGGTATTCAATTGTGATACCTAGTAAATTCGGAAATATGAGACAGTTAGCAAGTAATATTGAGAATTGGCCATGGATGACATTTCTGACTGAATTTGCTGCGAATGATGGTGCAAACGCAATTGAATATTATAATAAATATAAGAACGTGTTTTCAGCATTATATCTATGTATGATGATTAATCATGCGTCAGAGATCACTCATCAAATTAGTGATTCAACTACAACCCTACGCCTGGGAGCGTTTGATAGGATGAGATTATCATCAAGACGTCAGACATTTACTTACGATGATGGGCGTTATTATATTGCAGCGAAACTTATTCAAATCATTGAGAGTAAACTAGCGGCGGACGAAGCGGTAGCGCGTGCGCGAGCAATTTCACCCTTTGAAGCAGACATTAAGCAGTACTCTGAATTGAACGCTCGTGTTTATGCATCACAAGGTCGAGACGCTAAAGCCCTAAAACAATTAACGGAGAAATTAACAGCTGAGAAGAGCAGACGCCTTGAAGATTTATCACCGATCGAACTAGGTGAGTTGCTTGCAACATTAAATGATATTGAAAACAGTATTATTAATGTTCCAGAATTAGGCGATGATCGACAAAATCATTTGGCTAACACAGCTGCCAAAGCAGGTAATAGAGTGACTGATGCACTGGTGAAGCGCTATCGTTGACTCATTGATTAGACTGAATGGACAGGTTCGCCAGGGTGATGATGCCGCCGCCGCGGG
>Seq13 [organism= Lobesia botrana cypovirus] segment 9 genomic sequence_BK067736
CGCTCTTCCGATCTGTAGTATCTCCCTACGTCACTCTTACAGCGCTTTTCTTACAAGTCCAACGCATTTAACATGGATTCTTTCATCAAACGTTCCAATCGCCCTGAACAACAACACATGCTTCGACTACCCTTGATGCATAAGTTTATCACGGATGTAAGTATGAGACTTGGTATCTTTTCTGAGATTAAACAATCTACCAAGCAAATACATCTACAAGCAGCAGTTGAAGGGTTATTAGTGTTGGAGGTATCAGAGAAAGATATCTTACATCGTTCAAGTGAGCGATTCGATCAATTATCGCCAATTGAGAAAGAGAAGAAACAAAAAGAGAGGTCGATCTTAATGAAAGCGGCAACTAGACCAGATACATTTGGTGCAGCAGTTGAAAGAGATACTGCGCAGGTTCTTGCTGTTATTGACTGGAATGAATTATTTGAAGAGGCTTACGCTGAGCTGTTCAAGGAGGCGAATGAAACTTTTGTTTCTGAACTCAAAGCAACTCGACTTAAACCTGAGGCATTAATTGAAGCGATGCTATCGAATAATAAATATAATATTAATACTATTAAACGTGAATTAGCTTTCATCGCAATTGCCATGTGCTGCATGGGAGGCGATATATATCCACCAATTGATGTGCTTCAATTTGTTTATGTTAGTAAAGGATTCGATTACCAAACTTTGATTAATGGAATATCTTATGGTGGACTAAGTGCAACCAGTTATAAGAAATTACAAGCATTGGAGAAAAATAGTGGGAAGATGATGAGTACAATCAAGACGAGCATGATGTCACCTGAAGGTAAGAAAATCATTTACTCGTTGCCGGATAAATTGAGAATTTATGGTTTAGCTGGAGCATCGCAAGTCTTTAATAGTAGTTCTATTAGTATACCATTTGCTAGTCGTGCGGCTAACTGGAATAATCTTCCCATTGATTTGTCTGATGCTGTTAATTTCGGTGATGTTTAAATATATAATGTCACTAGTACTTTAAAAAGATAATATTAAGAGATGAAAATGGGGGAATTTGAAAGGAGTCAGGCCTTAGCTTCGTTTGAATGAGTGTGCATGTGACATGCGTTTTGTATGAAAGGTTGAG
>Seq14 [organism= Lobesia botrana cypovirus] segment 10 genomic sequence_BK067737
CACCCTCATCATGGAAGCCAAAAATGTTCGCCAGTATTCCCAGAATGTCCGCAAAGAAGAAATCATACAACGCAAATTTTCGTCCTATAGTCTGATCTATGTACATGTTTGTCTGCGTATGAAAGACAACAGTCTGCTCGTTTGGCGTTTCGAGAATCCTAGAATTATTAGCACTAACCTCCCCTGGCATAAACTCTGCGTACCTAATCACGTCATTGATGATGGACTGCGGTATGGACGGAATGAGCGTAGGCAGTACAGAGATGGACTGGCTATGGCTAATCGCGGACGTGCCCAAGTCGACTATGCCTTGACCGAACCTACTGAATTTACGATCATATTCCAAGGTGATGTGTGCCTTCAAACCGCTCGTGTTAAGTTTATGGAGTATGATGGTATCCCAGGACGTAAGCTTGTGAATGCGCATACTGCTGTCGCCCTTCGGGCGGAAGACTACGTTGCTCCAATCTTGCAACCGATGGAATATTATGGAAGCACTACTGCTTACTGGATGGCAGGTAAATTTGACGGTGGCGCATATCCTCGACACCCAAGCATTGGAATTTCCGCTGAACGTCAGAACTATGGTGGTGTTAGCTTGACTAACGGCGAAAATATCACCGAGACTTTGCAAGAACTGCATATGTACCCTGAATGGTCGGGACATTTTGATAACGAGGTGGCTGCTATCTCAAATTACTTTGGACCTAACGGATTCCTCTACCATACTCGAACGGATATTACGGTTTAATCACTGGTCGAGCATACGTGTGTCCTAGAGGGGCCCTAGTGAGCTTTATGCGCACCAGCGAGCGAAGGCGGTCAATATTCGCCGGCTAGTCACCGGCGATCG
>Seq15 [organism= Lobesia botrana sobemo-like virus_Ger] RNA1 genomic sequence_BK067738
TCCGATCTGAGAGATTTATGACTTCACGCATAACATTCTATTGGAAATGGCTTGTTTCACTGATGATCTGGGGCCACTGGCCTATCTGACTGCGCAAGCAGCCAGGCAGGCTGTGGTTGAGACGGCCGCGCAAGCGGCTACGGTTGTCGAGGAGAAGACAGCATTTGGTCTGTTGTGGGAAGGAACCAAGATGTTGGGAAAGGGAGCGTTTGGCCTCGCCGTTGATGCGGTGCCAAACGTTCTTTCCGGTTATACCCCGTTGGAACGCAAGTTAATCATAGCAGCAGGAGCGTATGGCTGTTGGGTGACATATAAGTCTGGGCTGTCCAGCAAGATAAACGCTATTTCTAGCGCTGTTTTGCCAGGATATGTCTGGGTCAAAGCTCGCCTAGGAAAGCTAGACGTGGTTGTCGATGATGAGACGCGAACACGGAGCACTGTTTTGGAGAGTAGACGCGCAGGCTCTGATGAAGCCGAAATGACCTGCGTCCGTAGCCAAGCCAAAGTAGGGTTCATTCGAGATGATAAGTTTGTAGTTATCGGAGGATGTATTCGAATGGAAGGCGGATATCTGGTTGGACCTGACCATGTGTTAGGAGGGACCACAGAAAAATGGGTCATGGGAACTCAGAGTAAAGTTTCGTTGAAAGGGAAAGAGTGCATTCCGTTGGCCACGGATTTGGTGGCGGTGAAGATGACGGAGAACGAATTGTCAACAATTGGAGTGGCAGTTGCGAAACTAGGCATCTGTGCTGAAAATGGAGTTTATGCCTCCATAGTAGGCCCAGAAGGAAAGGGGACAACTGGCAAGCTGATAAATGACGTTACTAGCTTCGGTCGTGTGATTTATGCAGGCACGACCCTAGCAGGGTATAGTGGCTCCGCGTACTGTGCCGGCACTCAAATTTTGGGCATCCATCAGATGGGGGGACAATATAATGGTGGTTATAGCGCTAGTTACGCATGGATGTGTTTGAAATTGGCTCTTAAGGAGCGGATGGAGAGCTCTGATGAATGGCTATTGGGACAGATGAATTCTGGGAGGCGTATCACCTGGCAAAACGCAGGAGATCCCGATGAAATACAAGTTTGTGTTGAAGGGAAGTATACTGTGGTATCAAGAGATTCCATGGTTAAGGCATTTGGAAAGAACTGGCATAACGAGAGGGAACTCAGCAGAGCGGGTACAAGCCGCTATGATGACTCTCTCTTGGAGTCGGGGGAAGCCAATGCCGCGAAGAACCCTGGGGCTTCGAGTATATCGGCAAATGCCCAGGTGCCCAGCCAACTAGTCCACCAGAACTTAATAGCCGCATTTTCGCAATTGTCGAACAAGAAAGCAAGAGAGATCCTGAAGTTGCTGAAGTCTTTGGGCGAGCAGCCAGAGACTACGGTTGGCCAGATAGAACCCGCGCTTTTGAATTAGACAGTTTGCGTGTTCATGCAGAAAAGTACTTTAAACCATCAGTAGAATCGGAACAACCGCATCCACACAGCGTCGAAAGGACGTTGTATGATATGGAGAGAGCATATGTCAGAGCAAGATGGGAGCTGCCAGATGATTATCTTACCTATCAGGGATTTGAAAGAGCAATTCGAACGTTGGATATGACGAGTAGCCCAGGGATACCCTATATGCGCGAAGCGACAACGAACGGAGATTGGTTGAAATGGAACGGGTTTGAAGCATGCCCGTTCCAGATGAAACGTCTCTGGTTCGATGTTCAGCAAGTGCTAGAAGGAGAAGCAGGGCCCTTGTTGATAAGGACGTTTATAAAGCAAGAGCCACATAAGAATTCCAAGATAGAGGATAAACGCTGGCGCTTGATTATGGCTTCACCTTTGTGTGAGCAGGTTGCATGGGTTATGCTTTTTATGTATCATAACAACAAAGAAATTGACAACGCTTATTTTATACCGAGTCAACATGGTATAAAGCTCACGGGTGGAAATTGGAAAAGATACCGTGCGCAATGGGAAAGCCTGGGTCTAGAATTTGGGCTTGACAAATCTGCGTGGGACTGGACCATGCCTTATTGGGCTATAAAAGCAGAATTAGAATTTCGGCGCCGTATGGGACGCGGACAACATCTAGGACAATGGGCCAAATTGGCGTCTATGCTGTACGATCGGATGTTTCAGAATCCAATTCTAGTGACATCCGATGGTCATATGTATCGTCAAGTTGTACCAGGAGTAATGAAATCTGGCTGTTACAATACCATTTCGATTAATGGACATGGGCAGTCGATCATTCACTGTGTCGTCTGTTATGATTTGGGCATAGGGGTTGAGCCCATGTGCCGTTCTTGTGGGGATGACACATTGAGTGCTAGGAAGCATGTGACAGATGTTCGAGCTTATGCCAAATATGGAGTGCAGATTAAAAGCGCTAGTGAAGCGTTAGAATTTGTGGGTCACGAATTCACAGCAGCAGGGCCGCACCCGATGTATATGGTCAAACATATGAAGAAGGTGCAGCATGTTCCTGAGAAGGATGCCGCACAGTATTTCGACTCTATGGCGCGAATGTATATCCACACTAGATATTATTGGTTTTGGGAGCGATTGGCAGCGCGTTGTGGTTATGCGCTCCCTTTGTCACGAGAAGCCTATTTACACTGGTACGATTATGAGGATTAGATTAAGAAGGGATGACAACCTTTTCTGACCACCTTTTACCCAAACGCTCGGTTCCAAT
>Seq16 [organism= Lobesia botrana sobemo-like virus_Ger] RNA2 genomic sequence_BK067739
GAGTACGATCGCTACTTTTGTTATTCGGTATCAACGTCCTTTGGTATCGAGGAGGAACATGTCTGGAAACGGACAAGCGACTCAAAAGAATCATGTCTGCCCATTGGATGGTCGGAAGTTCGCAACCAAGGTTGCGCTTGACGCCCATCGAAGGGACAGCCATGGCGTTCAACAGAACCCCTCCGCTTCTGGCGCTCGAAATGCAAAGCGCAAAGGAAGGAGACTGGGAGGGGGGGCTGGTGCTAGTTTGCCCGGAGTGTCTGTCGCGCCATTGCGGTTGCCGGCCAACTCGTCTACGGATATTGTTGTGTCGGGTGAAGACCGCGTTAGTGCGCGTACTGTCTCCGCTTCTGCCGTTTTGATATCGGGGTTTTCAGTAACCCCGCGACTTAGCGATAGACTTCTGACGCTGTCAAAAGCTTATCAGAAAATTAGCTATGAGTCCCTTACCTTCTATGTAACGCCTCAAGCCCCTCTTACAACATTGGGTGGTTATGTGGCGGGGTTTGTGATGGATGCCGACGATAGTTCCGTCACGTTAAACCAATTGTCGGCCAACTTGGGAGCAGTCACGAAGAAGTGGTATGAAACTGCTGTTGTGCCGATGCCTCGTAACACAGGGCAGTTTTATACTGACCTTGGGTTTGAACCCCGGTTGAGCAGTCCGGGCACTTTCTGGCTGATGTCGGACGGATTACCAAGCCAAGCAATACAAGTGGTTGTTACGGTAAAGTGGAAAGTCCGCCTCAGTTGCGCCACCTACGGCGAGAGTCTTTCGTTTAAAACTCGTGGAAAGATTATGTCAAAGCAGAGCAATTATGACCTGCAGTGGCAGAACGATGATACGACGAATTATAGCGAGGATTTCTCGACGTTTGTGCCGTCGAATTTGCCTGAAACATCTACAGGGTTCCACTATTTTAGAGTGCCGACTTTTAATGTCGAGTATTCAGAGGGCACTGGTGACACTGGTACCATGCAAATGCACTTTATAGCATACCGGCCTGCGGATAAGAGAATGTACTATTCGCAGTCCGGAATAGCTATAGAAACCAAGCCGTGGCAGAGTGATGTGCCCCTTCAGGTTTTGGTGCCTTGTAATACCCTTGCACGATATGCCGGAGTGGGAAACTCAAGGTGCCCGCAAGTGGAAGATTTCCAATCTTCTCACTTGCGGGCTCAGCCAGATTTCTCAGAGGACTTGAGAGAAATAATGAGCTCCTTGAAGAGCTTATTAGAACGGTCAAGTCTTATTCCGAGTCAATCAATGCAAAGCTCGATGGAAAAGCTGGAACATCTGGGTTTATAACCATAGAGGGTGACGTGCCTATTGTCGGCGCCTATCAGATTGAATTCTGAGTCGCAGTTTGGGTAAAATTGTCCGCAGACTAAACTGCGTAAACAAAGGCTTGG
>Seq17 [organism= Lobesia botrana sobemo-like virus_Tur] RNA1 genomic sequence_BK067740
TTTATGACTTCACGCATAACATACTATTGGAAATGGCTTGTTTCACCGATGATTTGGGGCCATTGGCCTATCTAACTGCGCAAGCGGCTAGGCAGGCCGTGGCTCAGACGGCCGCGCAAGCGGTGACGGTTGTCGAGGAGAAGACAGCATTTGGTCTGTTGTGGGAAGGAACCAAGATGTTGGGAAAGGGGGCGTTTGGTTTCGCCGTTGATGCGGTGCCAAACGTCCTTTCCGGTTACACCCCGTTGGAACGCAAATTAATCATAGCAGCAGGAGCGTATGGCTGTTGGGTGACGTATAAGTCCGGGCTGTCCAGTAAAATAAACGCTATTTCTAGCGCTGTTTTACCTGGATATGTTTGGGTGAAAGCTCGCCTAGGTAAGCTGGACGTGGTGGTTGATGATGAAACGCGGACTCGGAGCACCGTTCTGGAAAGTAGACGAGCAGGCTCAGATGAAGCTGAAATGACCTGTGTCCGTAGTCAAGCAAAAGTAGGGTTCATTCGAGATGATAAGTTTGTAGTCATTGGAGGATGCATTCGAATGGAAGGCGGATACTTGGTTGGACCTGACCATGTGTTGGGAGGAACCACCGAGAAATGGGTTATGGGAACTCAGAGCAAAGTCTCGTTGAAAGGGAAAGAATGTATCCCGTTGGCCACGGATCTGGTGGCGGTGAAGATGACGGAGAACGAATTGTCAACGATTGGAGTGGCAGTTGCGAAATTAGGGATCTGTGCTGAAAATGGAGTTTATGCCTCCATAGTAGGCCCAGAAGGAAAAGGAACAACTGGCAAACTGATAAATGACGTTACGAGTTTCGGTCGTGTGATTTATGCAGGCACGACCCTAGCTGGTTATAGTGGCTCCGCATATTGCGCCGGCACACAGATTTTGGGTATCCATCAGATGGGGGGGCAATATAATGGAGGTTATAGTGCGAGTTACGCATGGATGTGCCTGAAGTTGGCTCTTAAGGAGCGAATGGAGAGCTCAGATGAATGGCTGTTAGGACAGATGAATTCTGGGAGGCGTATCACCTGGCAAAACGCAGGAGATCCCGATGAAATACAGGTTTGTGTTGAAGGGAAGTACACTGTGGTGTCAAGGGACTCTATGGTTAAGGCATTTGGAAAGAACTGGCACAATGAGAGGGAACTCAGCAGAGCGGGTACAAACCGTTATGATGACACTCTTTTGGAGTCGGGGGAAGCCATTGCCGCGAAGAACCCTGGGGCTTCGAGTACATCGGCAAATGCCCAGGTGCCCAGCCAACTAGTCCACCAGAACTTAATAGCCGCATTTTCGCAATTGTCGAACAAGAAAGCAAGAGAGATCCTGAGGTTGCTGAAGTCTTTGGGCGAGCAGCCCGAGACTACGGTTGGCCAGATAGAACCCGCGCTTTTGAATTAGACAGTTTGCGTGTTCATGCAGAAAAGTATTTTAAACCATCAGTGGAATCGGAACAACCGCACCCACATAGCGTCGAGAGGACGTTGTATGATATGGAGAAAGCATATGTTAAGGCAAGATGGGAGTTGCCAGATGATTATCTTACATACCAGGGATTTGAGAGAGCAATCAGAACGTTGGATATGACAAGTAGTCCAGGTATACCCTATATGCGCGAAGCGACGACGAACGGAGATTGGTTGAAATGGAATGGGTTTGAAGCATGCCCATTTCAGATGAAACGTCTCTGGTTCGACGTTCAGCAAGTGTTAGAGGGGGAAGCAGGGCCTTTGTTGATAAGAACGTTTATAAAGCAAGAACCTCATAAGAATTCTAAGATAGAGGATAAACGCTGGCGTCTAATTATGGCATCACCTTTGTGTGAGCAAGTAGCTTGGGTAATGCTTTTTATGTATCATAACAACAAAGAAATTGATAACGCTTACTTTATACCGAGTCAACATGGTATTAAGCTTACGGGCGGAAACTGGAAAAGATATCGCGCGCAGTGGGAGAGCCTGGGTCTGGAATTTGGGCTTGACAAATCTGCGTGGGACTGGACCATGCCTTATTGGGCTATAAAAGCGGAATTAGAATTTCGGCGCCGTATGGGACGCGGACAACATCTAGGACAATGGACCAAATTGGCGTCTATGCTGTACGATCGGATGTTTCAGAATCCAATTCTTGTGACATCCGATGGTCATATGTATCGTCAAGTTGTACCAGGAGTAATGAAATCTGGCTGTTATAATACCATTTCGATAAATGGTCACGGACAGTCGATCATTCACTGTATAGTCTGCTATGATTTAGGCATAGGGGTTGAGCCCATGTGCCGATCCTGTGGAGACGATACGTTGAGTGCTAGGAAGCATGTGACGGATGTTCGAGCTTATGCCAAATATGGAGTGCAGATTAAAAGCGCAAGTGAAGCTTTGGAATTTGTGGGTCATGAATTCACAGCAACAGGGCCGCACCCGATGTATATGGTTAAACATATGAAGAAGGTGCAGCATGTTCCTGAGAAAGATGCCGCCCAATACTTTGATTCTATGGCGCGAATGTATATCCACACTAGATATTATTGGTTTTGGGAGCGATTGGCCGCGCGTTGTGGTTACGCGCTGCCTATGTCACGAGAGGCCTATTTGCACTGGTACGATTTTGAAGATTAGATTAAGAAGGGATGACAACCTTTTCTGACCACCTTTACCCAAACGCCCGGTTCCAATCGCTCC
>Seq18 [organism= Lobesia botrana sobemo-like virus_Tur] RNA2 genomic sequence_BK067741
GTACGATCGCTACTTTTGTTATTCGGTATCAACGTCCTTTGGTATCGAGGAGGAATATGTCTGGAAACGGACAAGCGACTCAAAAGAATCATGTCTGCCCATTGGATGGTCGGAAGTTTGCGACCAAAGTTGCGCTTGACGCCCATCGAAGGGACAGCCATGGCGTTCAACAGAACCCCTCCGCTTCTGGCGCTCGAAATGCAAAGCGCAAAGGAAGGAGACTGGGAGGGGGGACTGGTGCTAGTTTGCCCGGAGTGTCTGTTGCGCCATTGCGGTTGCCGGCCAACTCGTCTACGGACATTGTTGTGTCGGGTGAAGACCGCGTTAGTGCGCGTACTGTCTCCGCTTCTACCGTTTTGATATCGGGGTTTTCAGTAACTCCGCGACTTAGCGATAGACTTCTGACGCTGTCAAAAGCTTATCAGAAAATTAGCTACGAGTCCCTTACTTTCTATGTAACGCCTCAAGCCCCTCTCACAACGTTGGGTGGCTATGTGGCGGGGTTCGTGATGGATGCCGACGATAGTTCCGTCACGTTAAATCAATTGTCGGCCAACTTAGGAGCAGTTACGAAGAAGTGGTATGAAACTGCTGTTGTGCCGATGCCTCGTAGTACAGGGCAGTTTTATACTGACCTTGGATTTGAACCCCGATTGAGCAGCCCGGGCACCTTCTGGCTGATGTCGGATGGATTACCAAGCCAAGCAATACAAGTGGTTGTCACGGTAAAGTGGAAAGTCCGCCTCAGTTGCGCCACCTACGGCGAGAGTCTCTCGTTTAAAACTCGTGGAAAGATTATGTCAAAGCAGAGCAATTATGACCTGCAATGGCAAAGTGATGATACGACGAATTACAGCGAGGATTTCTCGACGTTCGTGCCGTCGAATTTGCCTGAAACGTCTACAGGGTTCCACTATTTTAGAGTGCCGACTTTCAATGTCGAGTACTCGGAGGGCACTGGTGACACTGGCACCATGCAAATGCACTTTATAGCGTACAGGCCTGCGGATAAGAGAATGTACTATTCGCAGTCTGGAATAGCCATAGAAACCAAGCCATGGCAAAGTGATGTGGCCCTCCAAGTTTTGGTGCCTTGTAATACCCTTGCACGATACGCCGGAGTGGGAAACTCAAGGTGCCCGCAAGTGGAAGATTTCCAATCTTCTCACTTGCGGGCTCGGCCAGATTTCTCAGAGGACTTGAGAGAAATAATGAGCTCCTTGAAGAGCTTATTAGAACGGTCAAGTCTTATTCCGAGTCAATCAATGCAAAGCTCGATGGAAAAGCTGGAACATCTGGATTTATAACTATCGAGGGTGACGTACCTATTGTTGGCGCCTATCAGATTGAATTTTGAGGCGCAGTTTGGGTAAAAATTG
